# Supplementary material for: 4-(2-Benzoyl­ethyl)benzoic acid
Source: Acta Crystallogr Sect E Struct Rep Online. 2008 Jul 5;64(Pt 8):o1399. doi: 10.1107/S1600536808019387 (PMC2962032; doi:10.1107/S1600536808019387)
Supplement: Supplementary file 2 [file e-64-o1399-Isup2.hkl]

# 
# h,k,l, Fc-squared, Fo-squared, sigma(Fo-squared) and status flag 
# 
data_I
_shelx_title ' 103007RAL_0m in P2(1)/c' 
_shelx_refln_list_code          4 
_shelx_F_calc_maximum      162.15 
_exptl_crystal_F_000       536.00 
_reflns_d_resolution_high  0.8209 
 
loop_ 
 _symmetry_equiv_pos_as_xyz 
 'x, y, z' 
 '-x, y+1/2, -z+1/2' 
 '-x, -y, -z' 
 'x, -y-1/2, z-1/2' 
 
_cell_length_a     7.3066 
_cell_length_b     8.7363 
_cell_length_c    19.6707 
_cell_angle_alpha  90.000 
_cell_angle_beta   90.296 
_cell_angle_gamma  90.000 
 
_shelx_F_squared_multiplier     1.000 
 
loop_ 
 _refln_index_h 
 _refln_index_k 
 _refln_index_l 
 _refln_F_squared_calc 
 _refln_F_squared_meas 
 _refln_F_squared_sigma 
 _refln_observed_status 
   1   0   0     2977.99     2791.87     90.05 o 
   2   0   0       51.45       30.37      1.46 o 
   3   0   0     4237.67     4458.76    106.98 o 
   4   0   0     4269.73     4464.69    160.74 o 
   5   0   0      512.75      484.73     18.62 o 
   1   1   0     3658.81     3694.89     82.58 o 
   2   1   0       12.50       10.55      0.52 o 
   3   1   0      270.32      310.16      5.46 o 
   4   1   0      784.03      924.37     17.07 o 
   5   1   0       12.11        9.49      0.52 o 
   6   1   0       11.69       10.83      0.67 o 
   7   1   0        0.14       -0.72      0.72 o 
   1   2   0     2618.23     2373.27     53.15 o 
   2   2   0       20.78       15.18      0.47 o 
   3   2   0        4.65        6.38      0.33 o 
   4   2   0        7.17        3.90      0.82 o 
   5   2   0        0.45       -0.06      0.25 o 
   6   2   0       80.68       90.28      1.57 o 
   7   2   0      170.18      157.42      5.43 o 
   8   2   0        0.02       -0.17      0.64 o 
   1   3   0       13.59       17.21      0.65 o 
   2   3   0       12.50       13.03      0.44 o 
   3   3   0       22.88       25.73      0.62 o 
   4   3   0      377.06      412.51      6.18 o 
   5   3   0      226.36      212.85      3.44 o 
   6   3   0       44.19       41.31      1.03 o 
   7   3   0       59.34       58.66      2.26 o 
   8   3   0      132.27      120.44      3.14 o 
   0   4   0        3.64        3.40      0.55 o 
   1   4   0        6.51        8.05      1.23 o 
   2   4   0      731.55      758.40     11.65 o 
   3   4   0       37.29       38.52      0.76 o 
   4   4   0       80.02       82.06      1.42 o 
   5   4   0       58.87       59.11      0.89 o 
   6   4   0      688.73      684.09      7.20 o 
   7   4   0      235.43      241.00      3.95 o 
   1   5   0      105.79       92.87      2.00 o 
   2   5   0      492.09      520.85      9.04 o 
   3   5   0      288.21      279.51      4.16 o 
   4   5   0       60.02       60.11      1.47 o 
   5   5   0      126.62      130.79      1.75 o 
   6   5   0        9.88        8.57      0.44 o 
   7   5   0       12.26       15.97      0.57 o 
   0   6   0      721.51      736.54     15.26 o 
   1   6   0      127.08      105.72      2.28 o 
   2   6   0      502.38      507.45      8.94 o 
   3   6   0        1.43        2.23      0.35 o 
   4   6   0     1245.90     1185.65     14.67 o 
   5   6   0      164.72      157.41      1.91 o 
   6   6   0       31.84       30.52      0.79 o 
   7   6   0        2.65        6.57      1.04 o 
   1   7   0       20.53       18.97      0.71 o 
   2   7   0       38.61       42.14      0.99 o 
   3   7   0       59.57       55.72      1.22 o 
   4   7   0      244.86      250.76      4.67 o 
   5   7   0        0.33       -0.22      0.70 o 
   6   7   0       25.46       26.87      0.76 o 
   0   8   0      114.09      106.86      3.34 o 
   1   8   0      299.58      284.30      4.44 o 
   2   8   0      819.58      807.07      8.96 o 
   3   8   0      258.57      264.20      3.50 o 
   4   8   0        5.62        6.72      0.52 o 
   5   8   0      335.01      343.25      6.84 o 
   1   9   0       43.83       44.72      1.01 o 
   2   9   0        2.84        3.26      0.32 o 
   3   9   0      127.40      125.80      3.39 o 
   4   9   0       19.01       19.99      2.23 o 
   0  10   0        0.11       -0.38      0.38 o 
   1  10   0       24.14       27.55      0.66 o 
   2  10   0      481.54      491.36      8.08 o 
  -8   1   1        1.17        0.62      0.77 o 
  -7   1   1       15.06       14.34      1.56 o 
  -6   1   1       15.43       10.09      0.44 o 
  -5   1   1      561.59      572.84      9.67 o 
  -4   1   1      831.94      887.45     23.36 o 
  -3   1   1      308.64      292.30      6.06 o 
  -2   1   1       17.12       18.23      0.73 o 
  -1   1   1     2294.39     2229.47     70.74 o 
   0   1   1     1559.88     1579.57     50.03 o 
   1   1   1      376.20      362.89     12.13 o 
   2   1   1       32.89       29.47      0.95 o 
   3   1   1      122.20      124.01      2.04 o 
   4   1   1      953.99      952.25     18.06 o 
   5   1   1      318.90      330.09      9.73 o 
   6   1   1      302.99      279.42      5.01 o 
   7   1   1       90.59       91.42      3.62 o 
  -8   2   1        6.21        5.38      0.89 o 
  -7   2   1       13.59       14.44      1.61 o 
  -6   2   1      286.79      270.78      3.78 o 
  -5   2   1        6.72        8.17      0.43 o 
  -4   2   1      104.77      123.23      1.83 o 
  -3   2   1      155.97      137.23      2.37 o 
  -2   2   1      183.80      195.34      3.22 o 
  -1   2   1      480.88      500.12     16.13 o 
   0   2   1     1960.67     1838.63     41.18 o 
   1   2   1      129.88      145.22      5.93 o 
   2   2   1     1114.27     1078.94     19.71 o 
   3   2   1       23.86       28.13      0.90 o 
   4   2   1       80.59       88.22      3.96 o 
   5   2   1        0.08        0.29      0.37 o 
   6   2   1       14.26       13.32      0.74 o 
   7   2   1      675.64      609.30     17.63 o 
   8   2   1      120.85      120.61      4.14 o 
  -8   3   1       35.48       50.62      1.38 o 
  -7   3   1      728.69      704.60     11.31 o 
  -6   3   1        0.13       -0.05      0.27 o 
  -5   3   1        4.23        2.93      0.30 o 
  -4   3   1       29.47       29.22      0.74 o 
  -3   3   1      181.88      170.82      2.18 o 
  -2   3   1      516.00      504.79      7.40 o 
  -1   3   1       12.79       19.23      1.17 o 
   0   3   1      786.29      776.06     13.27 o 
   1   3   1      409.87      382.05      7.87 o 
   2   3   1      378.17      391.70      5.49 o 
   3   3   1       49.20       55.99      1.13 o 
   4   3   1        5.68        7.30      0.47 o 
   5   3   1      705.70      714.03     10.27 o 
   6   3   1       95.82       81.07      1.59 o 
   7   3   1      194.40      187.36      5.12 o 
   8   3   1       26.80       25.19      0.92 o 
  -7   4   1       99.49      100.33      1.63 o 
  -6   4   1      762.93      776.90      7.67 o 
  -5   4   1      617.96      609.88      6.08 o 
  -4   4   1      151.78      141.81      2.19 o 
  -3   4   1     1023.53     1017.99     14.60 o 
  -2   4   1       24.95       21.59      0.59 o 
  -1   4   1      891.25      973.24     14.44 o 
   0   4   1      189.82      211.15      4.62 o 
   1   4   1      106.11      108.26      2.14 o 
   2   4   1      173.69      162.95      2.78 o 
   3   4   1      295.79      325.74      4.93 o 
   4   4   1        2.01        2.26      0.28 o 
   5   4   1      101.35       98.45      1.25 o 
   6   4   1       43.49       43.81      0.81 o 
   7   4   1       44.68       41.58      1.44 o 
  -7   5   1        0.68        0.79      0.26 o 
  -6   5   1      192.48      193.31      2.36 o 
  -5   5   1       72.53       65.91      1.30 o 
  -4   5   1      127.12      129.44      2.51 o 
  -3   5   1      107.74      110.25      1.91 o 
  -2   5   1      425.65      439.83      7.72 o 
  -1   5   1       27.99       33.82      1.00 o 
   0   5   1      582.61      645.25     13.32 o 
   1   5   1       68.93       88.72      2.94 o 
   2   5   1        0.24       -0.20      0.62 o 
   3   5   1      296.59      284.00      5.21 o 
   4   5   1     1060.92     1011.55     13.95 o 
   5   5   1       57.14       53.86      0.93 o 
   6   5   1        4.97        4.68      0.42 o 
   7   5   1       17.69       25.54      0.69 o 
  -7   6   1       19.19       23.72      1.44 o 
  -6   6   1       29.99       35.89      0.79 o 
  -5   6   1      127.33      135.09      1.67 o 
  -4   6   1     1113.49     1092.34     13.52 o 
  -3   6   1       64.28       69.37      1.40 o 
  -2   6   1      177.41      174.89      2.99 o 
  -1   6   1        8.09        5.09      0.48 o 
   0   6   1       99.74       99.79      1.82 o 
   1   6   1     1001.69     1032.06     17.30 o 
   2   6   1        0.54        0.41      0.48 o 
   3   6   1      122.88      129.53      2.44 o 
   4   6   1       97.80       95.92      1.80 o 
   5   6   1       22.94       25.19      0.64 o 
   6   6   1        0.01        0.26      0.27 o 
  -6   7   1       12.26       10.64      0.57 o 
  -5   7   1      291.43      291.01      5.14 o 
  -4   7   1       25.92       28.49      1.32 o 
  -3   7   1       88.68       84.75      1.85 o 
  -2   7   1       68.92       63.75      1.27 o 
  -1   7   1        5.93        9.12      0.55 o 
   0   7   1      277.71      288.62      4.22 o 
   1   7   1       80.49       70.94      2.08 o 
   2   7   1       92.81       97.93      1.60 o 
   3   7   1        1.86        1.81      0.43 o 
   4   7   1      534.13      540.63     10.96 o 
   5   7   1      227.91      235.16      4.21 o 
   6   7   1       11.60       13.04      0.53 o 
  -5   8   1      130.86      131.64      2.59 o 
  -4   8   1       28.72       29.52      1.14 o 
  -3   8   1        2.24        1.63      0.31 o 
  -2   8   1      199.65      200.30      3.39 o 
  -1   8   1       90.18       88.65      1.98 o 
   0   8   1        0.05       -0.35      0.43 o 
   1   8   1       47.25       47.34      1.19 o 
   2   8   1      344.31      348.83      3.90 o 
   3   8   1        2.04        2.21      0.34 o 
   4   8   1       83.78       87.93      1.63 o 
   5   8   1        6.24        6.96      1.20 o 
  -4   9   1       63.22       80.33      2.95 o 
  -3   9   1      150.58      159.52      2.62 o 
  -2   9   1       11.34       10.67      0.48 o 
  -1   9   1        0.13        1.06      0.34 o 
   0   9   1        0.03        0.11      0.32 o 
   1   9   1      142.24      150.05      2.25 o 
   2   9   1        0.36        0.62      0.26 o 
   3   9   1        0.72        0.30      0.67 o 
   4   9   1       99.30      104.24      2.71 o 
  -2  10   1       42.41       44.34      1.73 o 
  -1  10   1       30.34       27.38      0.78 o 
   0  10   1        0.41        0.10      0.27 o 
   1  10   1      394.61      387.77      4.90 o 
   2  10   1        6.73        8.93      0.96 o 
  -7   0   2      322.70      294.61      9.13 o 
  -6   0   2       11.43       14.38      0.69 o 
  -5   0   2       85.98       83.98      5.36 o 
  -4   0   2       72.64       57.48      1.76 o 
  -3   0   2     4036.75     4078.61     97.00 o 
  -2   0   2       42.59       30.21      1.36 o 
  -1   0   2      251.46      206.54      6.66 o 
   1   0   2      531.83      482.44     22.59 o 
   2   0   2     1501.49     1276.69     41.45 o 
   4   0   2      284.36      319.66     12.41 o 
   5   0   2        0.60       -0.52      0.79 o 
  -8   1   2        5.95        3.94      0.89 o 
  -7   1   2        6.31        3.70      0.72 o 
  -6   1   2      117.69       98.23      1.57 o 
  -5   1   2       20.51       21.01      0.60 o 
  -4   1   2        0.02        5.09      1.04 o 
  -3   1   2      301.85      292.57      3.96 o 
  -2   1   2       81.23       87.04      1.83 o 
  -1   1   2    13345.36    13115.61    293.04 o 
   0   1   2      301.09      307.63     10.37 o 
   1   1   2      429.93      437.30      9.88 o 
   2   1   2        0.83        0.03      0.19 o 
   3   1   2      271.12      287.63      4.39 o 
   4   1   2        5.57        6.47      0.45 o 
   5   1   2       74.22       74.65      2.92 o 
   6   1   2       21.56       14.52      0.69 o 
   7   1   2      394.40      361.87     10.92 o 
  -8   2   2        1.53        1.54      0.72 o 
  -7   2   2      245.21      232.31      5.33 o 
  -6   2   2      122.39      118.13      1.70 o 
  -5   2   2        4.10        2.92      0.28 o 
  -4   2   2       81.15       89.47      1.41 o 
  -3   2   2      645.87      599.05      7.71 o 
  -2   2   2     4352.30     4295.04     58.94 o 
   0   2   2      820.17      733.14     19.15 o 
   1   2   2       22.60       32.78      1.02 o 
   2   2   2      803.67      808.99     14.88 o 
   3   2   2     3878.92     3931.53     79.35 o 
   4   2   2      103.25      110.44      2.29 o 
   5   2   2       22.56       24.40      2.24 o 
   6   2   2     1192.31     1185.68     15.85 o 
   7   2   2       57.59       70.72      2.56 o 
   8   2   2        1.45        0.05      0.64 o 
  -8   3   2      214.72      237.72      4.02 o 
  -7   3   2      257.98      288.41      4.03 o 
  -6   3   2      484.01      477.70      5.85 o 
  -5   3   2       35.10       34.66      0.81 o 
  -4   3   2      449.66      434.30      6.47 o 
  -3   3   2       74.03       64.36      0.98 o 
  -2   3   2       21.42       20.68      0.43 o 
  -1   3   2      231.41      220.22      3.58 o 
   0   3   2      119.12      117.58      3.70 o 
   1   3   2       18.54       22.59      1.45 o 
   2   3   2      379.72      431.64      6.67 o 
   3   3   2       29.82       32.89      0.81 o 
   4   3   2        8.43        9.81      0.71 o 
   5   3   2       14.47       12.89      1.29 o 
   6   3   2        0.37        1.96      0.34 o 
   7   3   2        6.26        6.90      0.98 o 
   8   3   2        0.01        0.10      0.36 o 
  -8   4   2      132.28      148.83      4.71 o 
  -7   4   2      498.88      508.28      8.83 o 
  -6   4   2      492.33      496.24      5.89 o 
  -5   4   2       25.03       20.56      0.52 o 
  -4   4   2      962.03      940.89     12.17 o 
  -3   4   2     1984.11     1954.09     24.07 o 
  -2   4   2      631.15      637.73      8.87 o 
  -1   4   2     2132.97     2204.54     32.31 o 
   0   4   2       15.13       13.97      0.78 o 
   1   4   2      208.25      212.90      3.86 o 
   2   4   2      499.07      505.98      7.85 o 
   3   4   2     1033.12     1065.48     25.28 o 
   4   4   2        0.35        0.96      0.28 o 
   5   4   2      312.44      293.85      3.28 o 
   6   4   2        7.03        9.19      0.62 o 
   7   4   2       76.14       71.74      1.88 o 
  -7   5   2       94.69      100.89      1.61 o 
  -6   5   2       13.51       14.65      0.54 o 
  -5   5   2     1452.00     1383.78     15.36 o 
  -4   5   2       86.93       80.89      1.91 o 
  -3   5   2        0.02        3.11      2.02 o 
  -2   5   2        6.98       10.32      0.95 o 
  -1   5   2       31.42       45.10      1.46 o 
   0   5   2      837.95      916.76     18.69 o 
   1   5   2       62.09       61.44      2.18 o 
   2   5   2      670.24      689.40     11.78 o 
   3   5   2       27.72       30.09      1.50 o 
   4   5   2       88.53       86.04      1.33 o 
   5   5   2       14.53       13.64      0.60 o 
   6   5   2      140.32      138.23      2.11 o 
   7   5   2        3.85        1.25      0.26 o 
  -7   6   2        5.52        6.45      1.04 o 
  -6   6   2        1.58        1.53      0.27 o 
  -5   6   2       24.83       26.96      0.65 o 
  -4   6   2      270.21      265.63      3.98 o 
  -3   6   2       71.21       73.23      1.28 o 
  -2   6   2      461.71      456.96      6.94 o 
  -1   6   2      171.94      185.51      3.01 o 
   0   6   2       38.08       47.49      1.07 o 
   1   6   2      225.16      254.62      4.70 o 
   2   6   2       42.55       40.80      1.52 o 
   3   6   2        0.00        0.07      0.35 o 
   4   6   2      156.56      153.62      2.45 o 
   5   6   2       13.77       11.98      0.57 o 
   6   6   2        6.45        8.62      0.45 o 
  -6   7   2      136.89      142.73      3.37 o 
  -5   7   2      230.30      231.01      4.22 o 
  -4   7   2      135.00      132.15      2.01 o 
  -3   7   2       39.44       39.25      1.08 o 
  -2   7   2      262.49      246.64      3.57 o 
  -1   7   2        9.90        8.27      0.54 o 
   0   7   2        5.48        4.70      0.35 o 
   1   7   2       97.35      104.76      1.65 o 
   2   7   2      205.61      203.65      3.10 o 
   3   7   2      311.50      312.47      5.27 o 
   4   7   2       45.00       47.15      1.23 o 
   5   7   2       74.95       74.21      1.77 o 
   6   7   2       14.55       13.07      0.52 o 
  -5   8   2        5.98        6.87      0.42 o 
  -4   8   2        0.78        0.76      0.30 o 
  -3   8   2      137.62      139.25      1.96 o 
  -2   8   2       64.29       49.66      1.13 o 
  -1   8   2       30.00       26.14      0.87 o 
   0   8   2        1.12        1.42      0.49 o 
   1   8   2       42.96       42.32      1.12 o 
   2   8   2      324.70      311.36      3.51 o 
   3   8   2       81.78       81.88      1.23 o 
   4   8   2       35.56       36.63      1.12 o 
   5   8   2        0.21        0.07      0.33 o 
  -4   9   2        0.63        0.67      0.55 o 
  -3   9   2      227.50      239.62      3.33 o 
  -2   9   2       60.53       60.61      1.05 o 
  -1   9   2        6.98        8.49      0.59 o 
   0   9   2       14.25       13.74      0.63 o 
   1   9   2      883.66      871.94     10.76 o 
   2   9   2        4.02        5.68      0.44 o 
   3   9   2       84.73       91.03      2.15 o 
   4   9   2        1.39        0.20      0.55 o 
  -2  10   2        2.31        5.18      1.25 o 
  -1  10   2       13.35       13.31      0.48 o 
   0  10   2       15.66       17.22      0.67 o 
   1  10   2      206.50      208.02      3.11 o 
   2  10   2       92.24       91.57      2.03 o 
  -8   1   3       31.19       26.46      1.26 o 
  -7   1   3       18.61       19.17      1.07 o 
  -6   1   3        0.63        1.32      0.22 o 
  -5   1   3       67.71       66.47      1.36 o 
  -4   1   3        0.20        0.38      0.15 o 
  -3   1   3      300.97      285.47      3.66 o 
  -2   1   3        0.02        0.25      0.16 o 
  -1   1   3      293.09      278.26      6.39 o 
   0   1   3      147.30      151.85      5.02 o 
   1   1   3     3283.72     3202.02     71.54 o 
   2   1   3     2225.64     2169.41     71.63 o 
   3   1   3      586.18      558.14      9.66 o 
   4   1   3       49.92       54.45      1.33 o 
   5   1   3       57.09       61.90      3.77 o 
   6   1   3        6.09        4.85      0.46 o 
  -8   2   3        3.22        1.69      0.53 o 
  -7   2   3       97.69       85.92      2.51 o 
  -6   2   3       55.01       58.19      0.95 o 
  -5   2   3       45.08       44.21      1.06 o 
  -4   2   3      112.49      123.63      2.08 o 
  -3   2   3      334.24      349.23      4.57 o 
  -2   2   3      194.49      185.81      2.76 o 
  -1   2   3       93.90       94.27      2.36 o 
   0   2   3    19785.94    19989.57    631.30 o 
   2   2   3      993.33     1022.22     22.80 o 
   3   2   3     1556.08     1617.00     22.66 o 
   4   2   3      440.62      480.61     10.48 o 
   5   2   3      143.57      137.92      4.70 o 
   6   2   3     2230.61     2160.66     30.69 o 
   7   2   3      127.62      125.18      3.73 o 
  -8   3   3      119.34      114.15      3.52 o 
  -7   3   3      554.41      567.63      7.54 o 
  -6   3   3       54.39       53.54      0.92 o 
  -5   3   3      131.70      130.61      1.87 o 
  -4   3   3       33.62       39.67      0.93 o 
  -3   3   3      653.99      659.59      7.43 o 
  -2   3   3      322.13      311.18      3.77 o 
  -1   3   3       20.79       26.41      0.83 o 
   0   3   3       75.63       79.35      1.89 o 
   1   3   3      617.52      596.39     13.51 o 
   2   3   3     6294.07     6619.17    116.84 o 
   3   3   3      265.63      277.67      7.33 o 
   4   3   3      123.66      146.59      2.69 o 
   5   3   3     1015.49      995.43     20.20 o 
   6   3   3      853.59      822.10     11.96 o 
   7   3   3        8.45        6.30      2.39 o 
   8   3   3        1.90        0.03      0.36 o 
  -8   4   3       21.28       33.49      1.64 o 
  -7   4   3        9.83       10.91      0.48 o 
  -6   4   3       12.29       12.97      0.56 o 
  -5   4   3       99.39       99.72      1.32 o 
  -4   4   3      143.50      142.86      2.22 o 
  -3   4   3      333.92      340.77      4.66 o 
  -2   4   3      199.73      185.96      3.35 o 
  -1   4   3     1336.37     1367.81     20.79 o 
   0   4   3       58.59       68.35      1.80 o 
   1   4   3       61.22       52.62      1.22 o 
   2   4   3      306.31      330.94      6.22 o 
   3   4   3       54.47       47.28      1.17 o 
   4   4   3      190.41      191.92      3.10 o 
   5   4   3      100.04       93.27      1.38 o 
   6   4   3      371.95      342.50      4.60 o 
   7   4   3      130.18      134.44      7.51 o 
  -7   5   3       19.83       18.29      0.57 o 
  -6   5   3      155.83      153.38      2.18 o 
  -5   5   3       59.64       56.39      1.24 o 
  -4   5   3      566.60      559.42     10.92 o 
  -3   5   3       46.84       43.53      1.08 o 
  -2   5   3      510.85      559.95      9.69 o 
  -1   5   3      179.38      194.32      4.47 o 
   0   5   3      299.42      333.05      7.18 o 
   1   5   3       27.58       33.23      1.22 o 
   2   5   3        5.81        4.13      1.30 o 
   3   5   3      454.36      423.05     16.37 o 
   4   5   3      169.41      161.26      1.96 o 
   5   5   3        0.03        0.50      0.26 o 
   6   5   3       46.94       47.39      0.98 o 
   7   5   3      138.19      135.50      3.95 o 
  -7   6   3       17.23       21.47      1.23 o 
  -6   6   3        0.00        0.26      0.25 o 
  -5   6   3       98.69       98.62      1.40 o 
  -4   6   3       14.66       14.19      0.86 o 
  -3   6   3       43.91       40.87      0.95 o 
  -2   6   3       22.62       15.99      0.83 o 
  -1   6   3       20.99       20.65      0.64 o 
   0   6   3      157.18      187.74      3.07 o 
   1   6   3      397.43      407.79      7.20 o 
   2   6   3      286.38      279.44      8.96 o 
   3   6   3       63.40       61.47      1.40 o 
   4   6   3      775.51      767.09     10.77 o 
   5   6   3      162.51      160.20      2.29 o 
   6   6   3      135.17      132.33      2.08 o 
   7   6   3       82.39       93.46      3.35 o 
  -6   7   3       12.23       13.03      0.47 o 
  -5   7   3       52.93       52.03      1.27 o 
  -4   7   3       19.66       20.27      0.67 o 
  -3   7   3        6.81        6.43      0.48 o 
  -2   7   3        9.81        8.95      1.07 o 
  -1   7   3        0.93        1.84      0.37 o 
   0   7   3      162.23      151.29      3.38 o 
   1   7   3      210.24      211.18      3.55 o 
   2   7   3        2.50        2.18      0.38 o 
   3   7   3       24.29       25.67      0.98 o 
   4   7   3       14.37       16.01      0.77 o 
   5   7   3        4.34        4.81      0.46 o 
   6   7   3       63.88       69.55      1.36 o 
  -5   8   3       23.45       20.07      0.88 o 
  -4   8   3       63.97       68.07      1.83 o 
  -3   8   3       44.32       48.46      0.94 o 
  -2   8   3      650.33      613.69      8.21 o 
  -1   8   3      312.60      284.04      5.97 o 
   0   8   3       12.57       12.64      0.87 o 
   1   8   3        5.83        5.85      0.57 o 
   2   8   3      617.34      600.52      9.68 o 
   3   8   3       30.88       30.55      0.85 o 
   4   8   3      615.45      623.46      8.37 o 
   5   8   3       80.71       91.15      2.39 o 
  -4   9   3        7.48        7.34      1.02 o 
  -3   9   3      177.50      166.63      2.71 o 
  -2   9   3      352.53      361.21      4.93 o 
  -1   9   3        0.00        0.39      0.35 o 
   0   9   3       41.09       38.77      0.96 o 
   1   9   3       21.94       23.06      0.73 o 
   2   9   3      285.20      288.28      3.51 o 
   3   9   3       32.81       33.33      1.51 o 
   4   9   3       49.97       57.47      1.74 o 
  -2  10   3      311.80      330.75      4.36 o 
  -1  10   3        0.37        0.34      0.27 o 
   0  10   3        6.74        6.60      0.66 o 
   1  10   3      176.14      181.46      2.65 o 
   2  10   3        0.02        0.51      0.41 o 
  -8   0   4        7.25       10.10      1.44 o 
  -7   0   4      266.55      252.33      8.25 o 
  -6   0   4       10.74       19.72      0.65 o 
  -5   0   4      518.11      505.36     16.44 o 
  -4   0   4      798.94      918.32     15.41 o 
  -3   0   4        1.40        6.98      0.73 o 
  -2   0   4      118.69      122.06      3.18 o 
  -1   0   4      488.98      494.60     15.89 o 
   0   0   4     2882.20     3092.07     97.87 o 
   1   0   4     1230.95     1116.65     26.55 o 
   2   0   4     1271.93     1110.84     26.96 o 
   3   0   4       19.45       19.77      1.46 o 
   4   0   4      682.22      688.03     18.93 o 
   5   0   4        0.37        0.21      0.60 o 
  -8   1   4      250.06      223.27      4.43 o 
  -7   1   4      100.80       87.62      2.10 o 
  -6   1   4       66.72       66.15      1.13 o 
  -5   1   4      617.95      633.57      8.73 o 
  -4   1   4     1165.36     1221.80     22.26 o 
  -3   1   4     1007.06     1005.51     13.30 o 
  -2   1   4     2234.38     2167.38     32.97 o 
  -1   1   4    17461.81    17275.76    385.95 o 
   0   1   4       43.94       44.00      1.00 o 
   1   1   4       32.08       38.43      0.94 o 
   2   1   4      185.42      177.53      4.27 o 
   3   1   4      561.56      565.96     11.70 o 
   4   1   4      210.92      178.43      4.26 o 
   5   1   4      142.82      135.30      4.60 o 
   6   1   4      116.47      112.58      4.17 o 
  -8   2   4        7.00        7.58      0.91 o 
  -7   2   4       10.89        9.70      0.59 o 
  -6   2   4      161.55      158.29      2.10 o 
  -5   2   4       20.48       20.50      0.86 o 
  -4   2   4       49.05       68.35      1.31 o 
  -3   2   4       55.64       56.73      0.94 o 
  -2   2   4      276.97      272.64      3.38 o 
  -1   2   4      624.98      604.49     11.24 o 
   0   2   4    11147.08    10975.51    346.64 o 
   1   2   4     1344.54     1417.88     51.22 o 
   2   2   4      372.36      387.99      7.07 o 
   3   2   4     2803.81     3130.98     58.48 o 
   4   2   4      480.54      500.83     10.93 o 
   5   2   4        6.63        8.39      1.08 o 
   6   2   4      802.09      744.81     12.31 o 
   7   2   4       77.58       68.06      2.47 o 
  -8   3   4       28.96       31.47      0.89 o 
  -7   3   4        0.27        0.38      0.33 o 
  -6   3   4       29.50       29.47      0.66 o 
  -5   3   4       33.25       32.53      0.73 o 
  -4   3   4       40.40       44.53      1.01 o 
  -3   3   4        0.65        2.02      0.19 o 
  -2   3   4       22.06       16.72      0.41 o 
  -1   3   4        0.48       -0.16      0.18 o 
   0   3   4       14.62        7.56      0.50 o 
   1   3   4      148.05      150.19      3.71 o 
   2   3   4     1828.59     2062.48     38.34 o 
   3   3   4       83.04       87.50      1.59 o 
   4   3   4        6.59       11.95      0.63 o 
   5   3   4      664.68      640.79     13.57 o 
   6   3   4      229.87      224.69      3.26 o 
   7   3   4        0.14        0.01      0.57 o 
   8   3   4        1.87        0.37      0.60 o 
  -7   4   4        7.42       11.15      0.64 o 
  -6   4   4      623.79      617.75      6.70 o 
  -5   4   4      309.06      297.27      3.24 o 
  -4   4   4     1457.22     1420.19     19.18 o 
  -3   4   4       64.87       60.05      1.34 o 
  -2   4   4       17.45       22.92      0.64 o 
  -1   4   4      203.08      193.67      3.16 o 
   0   4   4        0.05        1.23      0.63 o 
   1   4   4       79.81       82.54      2.98 o 
   2   4   4       88.96       91.18      2.02 o 
   3   4   4       49.58       59.91      1.40 o 
   4   4   4       52.44       51.08      1.72 o 
   5   4   4       24.89       21.24      0.90 o 
   6   4   4       56.24       52.91      1.05 o 
   7   4   4       62.74       50.94      1.48 o 
  -7   5   4        3.95        6.22      0.64 o 
  -6   5   4       12.18       12.94      0.52 o 
  -5   5   4        8.29        8.00      0.47 o 
  -4   5   4       25.29       24.98      0.81 o 
  -3   5   4       40.67       33.86      0.96 o 
  -2   5   4      198.71      232.65      4.35 o 
  -1   5   4      218.58      260.96      4.67 o 
   0   5   4     1354.97     1428.98     45.25 o 
   1   5   4      628.16      651.35     19.10 o 
   2   5   4       91.88       98.20      3.65 o 
   3   5   4       48.79       44.58      2.21 o 
   4   5   4      499.53      472.65      6.32 o 
   5   5   4        2.77        2.88      0.58 o 
   6   5   4       44.79       44.60      1.39 o 
   7   5   4       10.35       13.75      0.62 o 
  -7   6   4        0.53        0.71      0.28 o 
  -6   6   4      218.54      219.33      2.78 o 
  -5   6   4     1159.72     1128.99     13.17 o 
  -4   6   4       11.62       13.25      1.27 o 
  -3   6   4        1.36        1.42      0.33 o 
  -2   6   4        1.57        1.19      0.44 o 
  -1   6   4      339.78      327.88      5.04 o 
   0   6   4       29.07       30.96      0.83 o 
   1   6   4       47.51       49.23      1.67 o 
   2   6   4      249.06      239.91      7.87 o 
   3   6   4       28.60       30.08      0.97 o 
   4   6   4       42.52       42.39      1.06 o 
   5   6   4        2.06        1.30      0.31 o 
   6   6   4        0.38        0.97      0.28 o 
   7   6   4      103.33      121.55      4.17 o 
  -6   7   4       18.17       22.18      0.63 o 
  -5   7   4       36.68       41.39      0.98 o 
  -4   7   4        2.66        3.81      0.62 o 
  -3   7   4       32.93       34.49      0.91 o 
  -2   7   4       16.11       13.11      0.61 o 
  -1   7   4       86.81       87.42      1.81 o 
   0   7   4       15.35       13.61      0.55 o 
   1   7   4      686.15      657.79      8.88 o 
   2   7   4        0.33        1.06      0.33 o 
   3   7   4      773.13      732.34     12.69 o 
   4   7   4      196.51      190.89      5.62 o 
   5   7   4       33.70       29.69      0.70 o 
   6   7   4       21.81       24.11      0.70 o 
  -5   8   4        0.36        0.01      0.38 o 
  -4   8   4        1.38        2.06      0.41 o 
  -3   8   4       63.29       67.28      1.29 o 
  -2   8   4        5.53        7.56      0.78 o 
  -1   8   4        7.70        8.32      0.66 o 
   0   8   4        0.16        0.18      0.46 o 
   1   8   4       28.29       27.57      1.13 o 
   2   8   4      383.61      377.43      3.93 o 
   3   8   4       10.94       12.18      0.50 o 
   4   8   4      173.82      179.65      2.71 o 
   5   8   4       74.03       74.74      2.51 o 
  -4   9   4       43.83       49.59      2.03 o 
  -3   9   4      211.83      208.67      4.20 o 
  -2   9   4      387.43      380.03      5.17 o 
  -1   9   4        5.97        5.95      0.60 o 
   0   9   4       15.72       15.17      0.66 o 
   1   9   4      322.51      315.84      3.87 o 
   2   9   4       13.91       14.09      0.62 o 
   3   9   4       16.61       17.65      0.87 o 
   4   9   4      206.99      229.21      5.24 o 
  -2  10   4      127.87      120.54      2.24 o 
  -1  10   4        5.05        3.69      0.33 o 
   0  10   4       47.51       46.75      1.00 o 
   1  10   4        2.20        3.02      0.38 o 
   2  10   4        1.78        1.77      0.45 o 
  -8   1   5       11.20        9.59      1.43 o 
  -7   1   5        0.02        0.41      0.52 o 
  -6   1   5        2.11        2.40      0.26 o 
  -5   1   5      460.43      450.87      6.35 o 
  -4   1   5      373.91      360.73      9.70 o 
  -3   1   5        0.99        2.14      0.19 o 
  -2   1   5     1399.16     1383.52     23.35 o 
  -1   1   5    26293.94    26565.87    662.20 o 
   0   1   5      563.75      598.96     14.01 o 
   1   1   5        1.27        1.29      0.29 o 
   2   1   5      194.13      202.27      4.36 o 
   3   1   5     1410.61     1409.84     28.48 o 
   4   1   5      225.34      202.34      4.22 o 
   5   1   5      321.61      336.10      9.98 o 
   6   1   5        8.96        7.74      1.76 o 
  -8   2   5       33.98       35.11      1.29 o 
  -7   2   5       64.85       68.30      1.16 o 
  -6   2   5      225.97      216.56      2.97 o 
  -5   2   5       92.38       89.14      1.60 o 
  -4   2   5      376.48      369.87      5.98 o 
  -3   2   5       98.54      100.59      1.52 o 
  -2   2   5      261.11      273.17      3.60 o 
  -1   2   5     4181.71     4303.48    127.57 o 
   0   2   5     2922.51     3092.20     97.91 o 
   1   2   5       90.23       95.36      3.99 o 
   2   2   5       26.83       34.82      1.32 o 
   3   2   5      119.31      124.04      3.58 o 
   4   2   5       24.01       29.12      1.80 o 
   5   2   5        0.14        0.74      0.66 o 
   6   2   5      104.41       92.59      1.94 o 
   7   2   5       28.14       32.92      1.63 o 
  -8   3   5        8.57        9.20      0.57 o 
  -7   3   5        4.74        5.02      0.34 o 
  -6   3   5       19.11       19.36      0.56 o 
  -5   3   5       77.64       78.43      1.28 o 
  -4   3   5      140.11      132.04      2.50 o 
  -3   3   5        0.76        0.72      0.17 o 
  -2   3   5       67.18       61.03      1.02 o 
  -1   3   5      794.89      872.48     13.50 o 
   0   3   5     4243.25     4544.13    127.35 o 
   1   3   5      158.33      178.83      4.33 o 
   2   3   5       47.26       47.01      1.51 o 
   3   3   5       35.02       54.51      2.58 o 
   4   3   5      274.79      294.27      8.79 o 
   5   3   5       60.47       58.52      1.30 o 
   6   3   5       92.91       83.18      1.65 o 
   7   3   5        2.91        1.86      0.79 o 
  -7   4   5       71.38       74.06      1.36 o 
  -6   4   5        0.10        0.92      0.43 o 
  -5   4   5      144.83      148.23      1.80 o 
  -4   4   5      770.00      724.93     10.00 o 
  -3   4   5        0.15        0.37      0.44 o 
  -2   4   5       19.47       24.83      0.68 o 
  -1   4   5     1115.38     1234.30     24.86 o 
   0   4   5      572.98      602.25     17.54 o 
   1   4   5      306.68      343.83     10.33 o 
   2   4   5        7.75       14.04      1.86 o 
   3   4   5      725.80      747.60     20.70 o 
   4   4   5        7.89        6.50      0.73 o 
   5   4   5        0.68        1.01      0.29 o 
   6   4   5        3.79        4.52      0.35 o 
   7   4   5       25.42       18.48      0.74 o 
  -7   5   5      358.58      396.15      5.45 o 
  -6   5   5      553.04      563.74      5.67 o 
  -5   5   5      749.28      726.07      7.79 o 
  -4   5   5       85.82       82.21      1.40 o 
  -3   5   5        0.85        0.83      0.33 o 
  -2   5   5        1.49        2.15      0.36 o 
  -1   5   5      390.82      388.86      5.86 o 
   0   5   5       77.86       66.07      2.32 o 
   1   5   5        4.31        4.32      0.72 o 
   2   5   5       56.91       62.69      2.65 o 
   3   5   5       34.43       33.02      1.84 o 
   4   5   5        4.47        2.73      0.35 o 
   5   5   5       12.94        9.65      0.46 o 
   6   5   5      100.24      107.07      1.78 o 
   7   5   5       64.32       59.97      1.81 o 
  -7   6   5      101.17      110.78      5.22 o 
  -6   6   5      135.99      141.08      1.92 o 
  -5   6   5        1.86        3.70      0.63 o 
  -4   6   5      150.33      143.35      2.03 o 
  -3   6   5      503.82      473.60      6.30 o 
  -2   6   5        3.43        1.88      0.41 o 
  -1   6   5       17.61       19.53      0.74 o 
   0   6   5       20.92       18.87      0.73 o 
   1   6   5        0.34        0.90      0.41 o 
   2   6   5        6.02        6.63      0.99 o 
   3   6   5      455.59      439.91      6.88 o 
   4   6   5       27.48       28.60      0.81 o 
   5   6   5      389.82      359.53      4.72 o 
   6   6   5        7.96        5.71      0.41 o 
   7   6   5        0.00        0.10      0.50 o 
  -6   7   5        6.52        8.40      0.73 o 
  -5   7   5       18.68       18.39      0.67 o 
  -4   7   5       34.40       35.36      0.68 o 
  -3   7   5      166.02      159.68      2.24 o 
  -2   7   5       78.63       69.26      2.03 o 
  -1   7   5       78.73       76.15      1.90 o 
   0   7   5       33.81       35.04      0.97 o 
   1   7   5     2065.18     2042.90     26.46 o 
   2   7   5       13.71       13.30      0.60 o 
   3   7   5      223.71      216.81      3.13 o 
   4   7   5      377.17      369.25      5.68 o 
   5   7   5      167.79      153.70      2.21 o 
   6   7   5        0.27        1.93      0.64 o 
  -5   8   5       19.40       19.27      0.84 o 
  -4   8   5        0.06        0.37      0.45 o 
  -3   8   5       18.00       20.15      0.70 o 
  -2   8   5       32.93       31.82      0.97 o 
  -1   8   5       12.82       13.71      0.85 o 
   0   8   5       34.45       34.05      1.93 o 
   1   8   5       68.76       71.46      1.26 o 
   2   8   5      795.91      779.19     11.08 o 
   3   8   5      193.17      197.90      2.72 o 
   4   8   5      118.26      117.70      1.90 o 
   5   8   5       25.09       24.18      1.03 o 
  -4   9   5       86.70       94.73      3.20 o 
  -3   9   5       51.56       63.01      1.55 o 
  -2   9   5       47.45       59.34      1.29 o 
  -1   9   5       50.13       51.49      1.51 o 
   0   9   5      354.17      338.18      5.03 o 
   1   9   5      206.89      209.98      2.70 o 
   2   9   5      112.45      115.21      1.90 o 
   3   9   5       30.50       32.29      1.00 o 
   4   9   5      262.99      287.27      7.50 o 
  -2  10   5        0.61        1.51      0.26 o 
  -1  10   5        8.56        9.52      0.57 o 
   0  10   5        6.38        8.00      0.54 o 
   1  10   5       35.93       39.50      1.34 o 
   2  10   5        0.00       -0.33      0.37 o 
  -8   0   6       11.97       21.11      1.61 o 
  -7   0   6      448.37      415.22      8.83 o 
  -6   0   6      111.39      105.71      3.12 o 
  -5   0   6      459.24      490.52     17.97 o 
  -4   0   6      154.38      156.15      4.10 o 
  -3   0   6      237.54      232.87      4.65 o 
  -2   0   6      752.76      851.35     20.55 o 
  -1   0   6     2499.15     2536.94     60.40 o 
   0   0   6     1472.65     1501.34     44.93 o 
   1   0   6      989.19      945.10     34.38 o 
   2   0   6      190.83      179.52      7.35 o 
   3   0   6        0.03        1.02      0.64 o 
   4   0   6      377.38      347.20     10.01 o 
   5   0   6      319.89      324.76      9.67 o 
   6   0   6     3936.83     3402.96    135.77 o 
  -8   1   6       53.97       53.61      1.25 o 
  -7   1   6      199.37      191.82      3.72 o 
  -6   1   6       15.02       17.91      0.45 o 
  -5   1   6       14.93       19.24      0.63 o 
  -4   1   6       13.56        9.60      0.55 o 
  -3   1   6     1039.76     1046.69     13.88 o 
  -2   1   6      220.38      235.83      3.69 o 
  -1   1   6     2577.46     2654.07     44.56 o 
   0   1   6      169.61      179.06      3.49 o 
   1   1   6      434.18      472.30      9.71 o 
   2   1   6     3685.78     3901.83     78.11 o 
   3   1   6        1.92        0.74      0.30 o 
   4   1   6        4.12        3.92      0.59 o 
   5   1   6      127.27      122.49      4.32 o 
   6   1   6      403.45      408.15     17.90 o 
   7   1   6        2.72        2.48      1.29 o 
  -8   2   6       19.42       17.46      0.80 o 
  -7   2   6        0.44        0.53      0.30 o 
  -6   2   6        1.34        2.56      0.45 o 
  -5   2   6        0.50        0.82      0.21 o 
  -4   2   6       50.39       49.79      1.16 o 
  -3   2   6      281.90      293.94      3.96 o 
  -2   2   6       68.28       77.82      1.12 o 
  -1   2   6      610.76      645.43      9.20 o 
   0   2   6      274.63      271.37      5.68 o 
   1   2   6        5.64        5.05      0.43 o 
   2   2   6        0.75        1.49      0.41 o 
   3   2   6      673.70      639.19     39.52 o 
   4   2   6      772.47      781.20     19.73 o 
   5   2   6      106.50      102.45      2.29 o 
   6   2   6      602.25      589.30      9.93 o 
   7   2   6       13.55       11.46      1.89 o 
  -8   3   6       35.78       40.81      1.89 o 
  -7   3   6        6.85        6.19      0.44 o 
  -6   3   6      226.70      218.88      2.94 o 
  -5   3   6      852.07      810.41      8.20 o 
  -4   3   6      260.29      237.86      4.51 o 
  -3   3   6        7.48        9.20      0.41 o 
  -2   3   6     1664.19     1770.20     26.24 o 
  -1   3   6       41.43       43.05      0.87 o 
   0   3   6      575.32      562.45     16.27 o 
   1   3   6      393.45      443.92     18.40 o 
   2   3   6     2109.83     2231.81     84.00 o 
   3   3   6       83.99       74.03      2.13 o 
   4   3   6        2.20        6.80      1.29 o 
   5   3   6        4.39        5.18      0.44 o 
   6   3   6      205.35      176.37      2.96 o 
   7   3   6       63.45       52.68      1.30 o 
  -7   4   6       17.18       19.97      0.95 o 
  -6   4   6       45.21       42.36      0.84 o 
  -5   4   6      208.69      204.57      2.44 o 
  -4   4   6       61.39       63.54      1.26 o 
  -3   4   6      129.87      124.84      2.35 o 
  -2   4   6      206.11      236.52      3.57 o 
  -1   4   6      222.05      271.10      5.89 o 
   0   4   6      465.48      487.14     14.35 o 
   1   4   6        1.70        2.93      0.60 o 
   2   4   6       15.87       14.41      1.39 o 
   3   4   6       27.07       25.35      1.50 o 
   4   4   6      704.34      730.59     20.47 o 
   5   4   6       12.92       12.57      0.57 o 
   6   4   6       90.73       78.82      1.36 o 
   7   4   6      175.45      164.83      4.12 o 
  -7   5   6      336.84      343.89      3.37 o 
  -6   5   6        0.90        2.54      0.69 o 
  -5   5   6     1314.09     1302.07     13.63 o 
  -4   5   6       70.26       65.67      1.21 o 
  -3   5   6      112.58      110.00      2.09 o 
  -2   5   6       39.53       46.04      1.96 o 
  -1   5   6        0.02        1.05      0.49 o 
   0   5   6     1217.75     1142.90     19.05 o 
   1   5   6       56.46       47.28      2.21 o 
   2   5   6        0.36        0.92      0.60 o 
   4   5   6       55.07       55.49      1.00 o 
   5   5   6       55.38       57.00      1.11 o 
   6   5   6       46.27       43.45      0.96 o 
   7   5   6       35.20       38.36      1.09 o 
  -6   6   6       84.83       88.47      1.17 o 
  -5   6   6        0.06        1.07      0.39 o 
  -4   6   6       11.41       10.76      0.56 o 
  -3   6   6      396.05      366.24      4.98 o 
  -2   6   6       91.84       77.15      1.87 o 
  -1   6   6       55.64       66.67      2.14 o 
   0   6   6       31.46       37.84      1.06 o 
   1   6   6      203.35      201.83      4.76 o 
   2   6   6       73.63       76.69      2.04 o 
   3   6   6      711.80      699.00     10.40 o 
   4   6   6       50.88       43.62      0.92 o 
   5   6   6        4.12        3.67      0.33 o 
   6   6   6        0.33       -0.25      0.25 o 
  -6   7   6      182.56      194.05      3.60 o 
  -5   7   6       53.54       53.66      0.92 o 
  -4   7   6        8.50        7.92      0.50 o 
  -3   7   6       28.65       29.09      0.67 o 
  -2   7   6       61.61       60.53      1.99 o 
  -1   7   6       41.74       39.96      1.40 o 
   0   7   6      176.59      178.56      3.62 o 
   1   7   6      187.22      187.89      3.44 o 
   2   7   6       47.32       47.22      1.75 o 
   3   7   6       10.95       10.70      0.57 o 
   4   7   6       38.52       31.66      0.88 o 
   5   7   6       22.15       21.36      0.93 o 
   6   7   6        8.67       12.08      1.09 o 
  -5   8   6       59.91       76.71      2.78 o 
  -4   8   6       56.37       57.27      1.59 o 
  -3   8   6      230.34      216.53      3.79 o 
  -2   8   6      118.94      114.43      3.79 o 
  -1   8   6       66.11       63.93      1.65 o 
   0   8   6      170.69      158.13      3.44 o 
   1   8   6       48.16       52.32      0.94 o 
   2   8   6        4.67        5.46      0.38 o 
   3   8   6        5.75        4.88      0.37 o 
   4   8   6       47.28       53.28      1.15 o 
   5   8   6        0.00        0.22      0.43 o 
  -4   9   6        5.33        6.10      0.89 o 
  -3   9   6      152.46      150.62      4.04 o 
  -2   9   6       21.30       20.11      0.80 o 
  -1   9   6       39.74       43.13      1.17 o 
   0   9   6        6.74        6.88      0.68 o 
   1   9   6        6.06        5.32      0.37 o 
   2   9   6        0.18        0.67      0.37 o 
   3   9   6       40.11       42.36      1.12 o 
   4   9   6       11.54       13.10      1.39 o 
  -2  10   6      133.64      129.43      4.37 o 
  -1  10   6       15.20       13.34      0.60 o 
   0  10   6        4.23        4.57      0.49 o 
   1  10   6        8.31        7.79      0.58 o 
  -8   1   7        3.95        4.22      0.55 o 
  -7   1   7      111.38      110.98      1.63 o 
  -6   1   7       65.14       65.60      1.01 o 
  -5   1   7       57.68       60.99      1.24 o 
  -4   1   7     1145.14     1174.12     21.49 o 
  -3   1   7      286.27      269.20      3.80 o 
  -2   1   7      250.17      238.69      3.37 o 
  -1   1   7      195.44      238.63      5.06 o 
   0   1   7        0.04       -0.15      0.30 o 
   1   1   7     3276.03     3215.89     68.53 o 
   2   1   7     3703.08     3762.73     75.06 o 
   3   1   7       88.99       96.89      2.20 o 
   4   1   7       71.16       58.24      1.97 o 
   5   1   7     1896.28     1650.72    116.26 o 
   6   1   7      528.08      518.58     22.27 o 
   7   1   7       11.97       10.89      1.86 o 
  -8   2   7       19.11       19.44      1.48 o 
  -7   2   7      243.16      250.11      3.00 o 
  -6   2   7       63.01       65.89      1.08 o 
  -5   2   7        0.26        1.02      0.21 o 
  -4   2   7      393.88      393.14      5.61 o 
  -3   2   7       48.14       44.39      0.86 o 
  -2   2   7      480.71      522.79      6.22 o 
  -1   2   7        0.85        1.83      0.38 o 
   0   2   7     1043.65     1062.72     21.42 o 
   1   2   7      705.26      780.22     15.90 o 
   2   2   7      919.12      939.98     23.10 o 
   3   2   7        0.54        2.37      0.67 o 
   4   2   7       77.48       85.00      3.18 o 
   5   2   7       38.03       30.50      1.44 o 
   6   2   7       24.64       17.49      0.66 o 
   7   2   7        2.41        1.69      0.74 o 
  -8   3   7       38.15       39.72      1.81 o 
  -7   3   7       37.97       40.41      0.81 o 
  -6   3   7       11.52       11.17      0.53 o 
  -5   3   7       75.69       72.41      0.99 o 
  -4   3   7       91.18       94.69      1.71 o 
  -3   3   7     1560.08     1664.96     29.93 o 
  -2   3   7      436.85      539.90      7.60 o 
  -1   3   7     1496.77     1480.67     49.35 o 
   0   3   7       52.41       51.47      1.53 o 
   1   3   7        1.86        1.92      0.42 o 
   2   3   7        4.50        7.58      1.09 o 
   3   3   7        0.85        1.19      0.39 o 
   4   3   7      111.07      101.19      3.66 o 
   5   3   7       81.75       72.18      1.45 o 
   6   3   7        0.00        0.70      0.31 o 
   7   3   7       35.85       30.90      0.94 o 
  -7   4   7       95.29      104.48      1.67 o 
  -6   4   7      426.94      433.71      4.83 o 
  -5   4   7      565.29      545.15      6.13 o 
  -4   4   7        3.00        3.31      0.43 o 
  -3   4   7        7.61        5.41      0.41 o 
  -2   4   7        0.03        0.79      0.27 o 
  -1   4   7      360.71      376.68      9.23 o 
   0   4   7      625.18      637.45     15.24 o 
   1   4   7     1275.56     1284.72     27.72 o 
   2   4   7       13.28        9.56      0.83 o 
   3   4   7      158.03      164.68      5.28 o 
   4   4   7       25.98       22.00      0.73 o 
   5   4   7      174.83      158.10      2.42 o 
   6   4   7        8.74        6.12      0.68 o 
   7   4   7        4.21        1.80      0.35 o 
  -7   5   7       40.13       42.07      0.71 o 
  -6   5   7        2.51        2.32      0.27 o 
  -5   5   7        0.04        0.48      0.34 o 
  -4   5   7      663.24      630.90      9.09 o 
  -3   5   7      256.62      235.77      3.27 o 
  -2   5   7        2.92        5.37      0.61 o 
  -1   5   7        0.02        0.29      0.27 o 
   0   5   7        9.78       10.42      0.56 o 
   1   5   7        9.65       12.40      1.14 o 
   3   5   7       30.58       38.24      1.86 o 
   4   5   7       82.65       75.98      1.23 o 
   5   5   7       11.05       16.74      0.59 o 
   6   5   7       19.78       18.67      0.68 o 
   7   5   7       11.76       14.73      0.60 o 
  -6   6   7       46.64       52.84      0.86 o 
  -5   6   7        7.18        5.68      0.61 o 
  -4   6   7        0.81        1.00      0.29 o 
  -3   6   7        7.49        6.39      0.79 o 
  -2   6   7       19.59       15.34      0.82 o 
  -1   6   7       15.44       18.95      0.71 o 
   0   6   7        6.78        8.30      0.56 o 
   1   6   7       22.18       21.72      0.96 o 
   2   6   7      926.40      900.96     16.96 o 
   3   6   7       84.90       90.89      1.84 o 
   4   6   7        2.32        3.81      0.37 o 
   5   6   7        3.00        2.34      0.29 o 
   6   6   7        0.76        0.29      0.22 o 
  -6   7   7       22.90       23.05      1.31 o 
  -5   7   7       44.77       45.01      0.86 o 
  -4   7   7        4.42        4.34      0.29 o 
  -3   7   7      574.56      517.46      7.23 o 
  -2   7   7      274.93      251.56      4.34 o 
  -1   7   7       62.96       68.57      1.81 o 
   0   7   7      409.32      408.96      6.64 o 
   1   7   7      380.27      396.26      7.00 o 
   2   7   7      473.71      458.47      5.30 o 
   3   7   7      418.54      410.90      5.80 o 
   4   7   7       36.22       40.01      0.96 o 
   5   7   7       39.47       39.27      0.82 o 
   6   7   7      107.49      140.74      4.76 o 
  -5   8   7      216.64      234.14      7.00 o 
  -4   8   7        1.05        0.65      0.44 o 
  -3   8   7       42.67       43.12      1.31 o 
  -2   8   7        1.23        0.30      0.38 o 
  -1   8   7       16.40       15.21      1.74 o 
   0   8   7      380.50      372.87      6.16 o 
   1   8   7      226.13      227.33      3.40 o 
   2   8   7       21.80       24.42      0.77 o 
   3   8   7       17.46       17.69      0.59 o 
   4   8   7      104.17      103.99      2.13 o 
   5   8   7        1.68        3.09      0.49 o 
  -3   9   7       17.16       21.01      0.77 o 
  -2   9   7       10.97       11.63      0.73 o 
  -1   9   7       33.92       39.59      1.23 o 
   0   9   7       20.83       21.72      1.07 o 
   1   9   7       99.59       95.23      1.52 o 
   2   9   7        0.43        0.69      0.31 o 
   3   9   7       64.33       63.06      3.75 o 
  -1  10   7       43.41       45.94      1.05 o 
   0  10   7      169.57      200.27      4.42 o 
   1  10   7      111.58      108.58      3.52 o 
  -8   0   8       49.31       48.46      1.36 o 
  -7   0   8       48.25       54.10      1.61 o 
  -6   0   8      100.06       98.18      2.00 o 
  -5   0   8       28.53       34.32      1.03 o 
  -4   0   8       11.38        7.30      0.88 o 
  -3   0   8      417.09      401.23      7.85 o 
  -2   0   8      275.41      295.27      5.85 o 
  -1   0   8      131.25      142.93      5.88 o 
   0   0   8     2404.09     2507.48     90.47 o 
   1   0   8     1379.39     1366.68     49.68 o 
   2   0   8     2926.59     2988.30    107.79 o 
   3   0   8       57.39       75.06      4.01 o 
   4   0   8        0.07        0.61      1.12 o 
   5   0   8      148.08      135.61      5.55 o 
   6   0   8      575.31      574.09     14.60 o 
  -8   1   8      206.94      202.39      4.17 o 
  -7   1   8       23.75       21.34      0.57 o 
  -6   1   8        0.62        0.99      0.23 o 
  -5   1   8        1.28        3.15      0.27 o 
  -4   1   8        1.57        1.49      0.36 o 
  -3   1   8       64.55       62.65      1.14 o 
  -2   1   8      728.33      763.85     10.23 o 
  -1   1   8      738.17      742.93     15.04 o 
   0   1   8      295.00      295.92      8.00 o 
   1   1   8       74.43       85.41      2.68 o 
   2   1   8       41.60       44.12      1.53 o 
   3   1   8        3.55        3.94      0.47 o 
   4   1   8        7.68        8.42      0.80 o 
   5   1   8     3632.14     3565.41     64.50 o 
   6   1   8       88.12       89.12      2.43 o 
   7   1   8        0.20        0.22      0.64 o 
  -8   2   8        7.47        7.14      1.02 o 
  -7   2   8        1.52        1.88      0.27 o 
  -6   2   8      282.44      278.78      3.76 o 
  -5   2   8      100.79      102.15      1.15 o 
  -4   2   8       41.85       48.02      1.06 o 
  -3   2   8        5.92       12.01      0.51 o 
  -2   2   8      160.67      159.83      3.27 o 
  -1   2   8        1.39        0.79      0.29 o 
   0   2   8     1079.64     1112.62     22.54 o 
   1   2   8     2979.80     3180.94     63.51 o 
   2   2   8      159.55      168.38      4.66 o 
   3   2   8        0.58        1.25      0.33 o 
   4   2   8       57.94       47.78      1.79 o 
   5   2   8      188.88      196.15      3.45 o 
   6   2   8       24.59       23.36      0.75 o 
   7   2   8       12.09       12.45      1.31 o 
  -7   3   8      113.33      134.11      1.70 o 
  -6   3   8       43.04       44.88      0.96 o 
  -5   3   8       82.48       77.90      1.02 o 
  -4   3   8       43.07       46.94      1.28 o 
  -3   3   8       88.36       93.92      2.60 o 
  -2   3   8     2126.90     2180.10     32.42 o 
  -1   3   8     2860.12     3051.47    100.69 o 
   1   3   8        3.96        4.39      0.74 o 
   2   3   8      326.12      343.31      9.85 o 
   3   3   8       57.33       63.42      2.52 o 
   4   3   8      121.62      111.49      3.99 o 
   5   3   8       12.72       11.94      0.51 o 
   6   3   8      144.89      150.00      2.09 o 
   7   3   8       36.51       35.22      1.00 o 
  -7   4   8        7.45        8.06      0.41 o 
  -6   4   8        1.17        0.47      0.27 o 
  -5   4   8      131.53      129.72      1.91 o 
  -4   4   8       52.28       51.89      0.99 o 
  -3   4   8      212.33      237.10      3.58 o 
  -2   4   8       16.01       17.00      1.05 o 
  -1   4   8      266.51      265.89      5.18 o 
   0   4   8      539.78      571.73     13.11 o 
   1   4   8      462.08      448.00     11.96 o 
   2   4   8        0.43        4.49      0.97 o 
   3   4   8      183.32      212.54      6.61 o 
   4   4   8       12.18       12.98      0.55 o 
   5   4   8        0.03        0.34      0.24 o 
   6   4   8       56.20       46.53      0.89 o 
   7   4   8        2.82        2.99      0.37 o 
  -7   5   8        7.67       10.93      0.55 o 
  -6   5   8       31.35       30.87      0.77 o 
  -5   5   8        0.04        0.02      0.28 o 
  -4   5   8      154.57      152.23      4.06 o 
  -3   5   8        1.41        0.55      0.28 o 
  -2   5   8        0.64        2.98      0.61 o 
  -1   5   8       78.18       83.03      1.67 o 
   0   5   8       18.97       20.86      0.71 o 
   3   5   8      102.83      103.82      1.59 o 
   4   5   8       86.51       75.70      1.27 o 
   5   5   8      258.98      214.66      2.55 o 
   6   5   8       98.49      103.42      1.58 o 
   7   5   8       18.83       31.88      1.64 o 
  -6   6   8       26.10       23.21      0.54 o 
  -5   6   8        1.35        0.88      0.34 o 
  -4   6   8        0.72        0.85      0.32 o 
  -3   6   8       72.33       73.00      1.50 o 
  -2   6   8      239.23      225.25      3.29 o 
  -1   6   8       75.97       84.80      1.56 o 
   0   6   8      152.30      157.28      2.72 o 
   1   6   8        7.95        6.56      0.53 o 
   2   6   8     1201.91     1160.27     28.15 o 
   3   6   8      395.26      374.72      5.83 o 
   4   6   8        5.49        3.98      0.35 o 
   5   6   8      278.19      258.97      3.13 o 
   6   6   8      134.24      140.78      1.98 o 
  -5   7   8        4.10        4.12      0.32 o 
  -4   7   8       46.06       42.01      0.79 o 
  -3   7   8      108.83       98.34      1.60 o 
  -2   7   8      230.51      205.39      4.56 o 
  -1   7   8       22.75       26.14      1.18 o 
   0   7   8       32.50       33.17      1.20 o 
   1   7   8      841.17      800.26     12.76 o 
   2   7   8       81.96       84.16      1.39 o 
   3   7   8       84.92       93.16      1.53 o 
   4   7   8      139.52      146.40      3.54 o 
   5   7   8        4.81        5.83      0.37 o 
  -4   8   8       25.66       22.20      1.31 o 
  -3   8   8      312.37      287.47      7.62 o 
  -2   8   8       55.07       45.57      1.59 o 
  -1   8   8        3.76        3.08      0.98 o 
   0   8   8      121.68      121.29      2.42 o 
   1   8   8       74.79       77.50      1.19 o 
   2   8   8        4.56        5.31      0.41 o 
   3   8   8        2.75        2.73      0.39 o 
   4   8   8        8.40        5.93      0.45 o 
   5   8   8       29.46       31.90      1.54 o 
  -3   9   8      170.97      186.71      6.18 o 
  -2   9   8        9.23       13.93      0.65 o 
  -1   9   8       17.84       18.11      0.63 o 
   0   9   8        2.27        0.43      0.37 o 
   1   9   8        0.18        0.21      0.37 o 
   2   9   8      136.21      140.36      3.42 o 
   3   9   8      169.59      187.41      6.73 o 
  -8   1   9        1.11        0.82      0.67 o 
  -7   1   9       14.52       11.26      0.44 o 
  -6   1   9        7.93        8.64      0.35 o 
  -5   1   9      275.45      281.14      2.66 o 
  -4   1   9       34.24       35.64      1.18 o 
  -3   1   9      499.61      515.66      7.81 o 
  -2   1   9      543.33      599.40     10.24 o 
  -1   1   9       49.88       60.86      2.14 o 
   0   1   9       10.26       10.73      0.81 o 
   1   1   9      391.47      385.19     10.35 o 
   2   1   9       25.65       30.82      1.39 o 
   3   1   9       93.17       92.49      2.31 o 
   4   1   9        8.32       10.09      0.87 o 
   5   1   9       98.99       92.50      2.10 o 
   6   1   9      649.04      639.42     10.99 o 
   7   1   9       14.55       15.55      1.41 o 
  -8   2   9        0.99       -0.05      0.60 o 
  -7   2   9       15.38       19.27      0.57 o 
  -6   2   9      127.15      128.03      1.62 o 
  -5   2   9       11.89        9.82      0.35 o 
  -4   2   9      411.23      424.40      6.07 o 
  -3   2   9      579.58      573.89     10.65 o 
  -2   2   9     1616.49     1752.03     40.29 o 
  -1   2   9      245.60      299.10      8.20 o 
   0   2   9        2.10        3.84      0.68 o 
   1   2   9      563.30      620.85     12.83 o 
   2   2   9       94.85      107.48      2.78 o 
   3   2   9        0.83        0.64      0.32 o 
   4   2   9      260.35      223.60      9.22 o 
   5   2   9      582.35      553.61      8.58 o 
   6   2   9       72.88       72.01      1.34 o 
   7   2   9        0.00        0.37      0.64 o 
  -7   3   9      384.71      389.83      4.72 o 
  -6   3   9      466.36      484.25      6.00 o 
  -5   3   9     1830.48     1794.14     15.61 o 
  -4   3   9      115.13      114.27      1.89 o 
  -3   3   9      378.12      382.73      6.14 o 
  -2   3   9     2160.70     2147.86     46.87 o 
  -1   3   9     5651.67     5630.10    196.57 o 
   0   3   9        0.21        1.28      0.48 o 
   1   3   9      127.14      121.74      3.06 o 
   2   3   9     1934.43     1944.64     40.28 o 
   3   3   9     1140.06     1098.68     24.96 o 
   4   3   9        7.76        8.88      0.72 o 
   5   3   9       94.98       76.15      1.52 o 
   6   3   9       76.85       80.36      1.29 o 
   7   3   9       61.91       59.20      1.60 o 
  -7   4   9       14.81       17.48      0.48 o 
  -6   4   9        8.00        9.43      0.42 o 
  -5   4   9       18.17       19.98      0.63 o 
  -4   4   9       10.80       10.73      0.43 o 
  -3   4   9        1.72        1.72      0.46 o 
  -2   4   9        0.57        0.69      0.61 o 
  -1   4   9       20.56       22.63      0.72 o 
   0   4   9      168.56      158.95      3.30 o 
   1   4   9        0.26        2.23      0.87 o 
   3   4   9       34.57       46.09      2.93 o 
   4   4   9       58.83       55.84      1.59 o 
   5   4   9        6.04        1.64      0.25 o 
   6   4   9        2.62        2.11      0.27 o 
   7   4   9       10.16       13.79      0.71 o 
  -7   5   9       19.66       20.61      0.60 o 
  -6   5   9      106.61      107.30      1.36 o 
  -5   5   9      102.00      101.74      1.52 o 
  -4   5   9       65.68       64.11      0.94 o 
  -3   5   9        0.14        0.40      0.37 o 
  -2   5   9       48.90       44.89      1.14 o 
  -1   5   9        7.87        7.59      0.67 o 
   0   5   9     1603.64     1544.21     28.08 o 
   2   5   9      403.94      406.56      9.77 o 
   3   5   9       14.96       14.05      0.56 o 
   4   5   9      210.92      177.35      1.98 o 
   5   5   9       17.86       11.43      0.46 o 
   6   5   9       11.03        6.36      0.38 o 
   7   5   9       13.53       16.92      1.14 o 
  -6   6   9       34.06       36.88      0.75 o 
  -5   6   9       10.50        9.28      0.46 o 
  -4   6   9        4.77        4.36      0.34 o 
  -3   6   9       14.99        9.64      0.48 o 
  -2   6   9        1.03        0.64      0.41 o 
  -1   6   9      573.26      557.36      9.58 o 
   0   6   9      799.87      791.07     21.75 o 
   1   6   9       10.43       11.33      1.78 o 
   2   6   9       27.25       27.78      1.20 o 
   3   6   9      186.57      185.18      3.99 o 
   4   6   9        1.71        0.56      0.28 o 
   5   6   9        0.28        0.47      0.23 o 
   6   6   9        2.36        1.24      0.33 o 
  -5   7   9      142.87      148.95      2.51 o 
  -4   7   9       70.99       66.71      1.31 o 
  -3   7   9       95.59       84.55      1.44 o 
  -2   7   9        4.36        4.76      0.57 o 
  -1   7   9       10.02        9.92      0.98 o 
   0   7   9      167.08      170.52      3.14 o 
   1   7   9      899.14      870.87     21.62 o 
   2   7   9       45.85       49.26      1.13 o 
   3   7   9       46.06       47.07      1.32 o 
   4   7   9      199.95      194.39      3.40 o 
   5   7   9       52.27       54.17      0.96 o 
  -3   8   9       42.51       39.07      1.56 o 
  -2   8   9       23.51       21.71      1.19 o 
  -1   8   9        6.04        6.77      0.63 o 
   0   8   9       84.07       86.71      1.87 o 
   1   8   9        0.52        0.72      0.32 o 
   2   8   9      206.69      216.57      3.40 o 
   3   8   9      280.39      273.40      3.97 o 
   4   8   9       45.55       55.14      1.47 o 
  -3   9   9       37.40       30.82      2.07 o 
  -2   9   9        0.79        2.06      0.34 o 
  -1   9   9        0.96        0.84      0.30 o 
   0   9   9       29.60       30.49      1.00 o 
   1   9   9       42.17       44.18      1.69 o 
   2   9   9        0.01        0.01      0.37 o 
   3   9   9      107.74      125.80      4.71 o 
  -8   0  10      150.82      166.83      5.26 o 
  -7   0  10       69.41       69.62      1.56 o 
  -6   0  10       43.33       44.05      1.01 o 
  -5   0  10       46.21       51.79      2.14 o 
  -4   0  10       12.46       11.76      0.94 o 
  -3   0  10        6.16        8.36      0.76 o 
  -2   0  10      904.55      942.08     34.77 o 
  -1   0  10      109.13      125.92      5.43 o 
   0   0  10       13.09       13.37      1.31 o 
   1   0  10      801.54      852.13     31.46 o 
   2   0  10      902.16      880.69     24.11 o 
   3   0  10      151.77      144.93     11.81 o 
   4   0  10      349.73      329.61      9.74 o 
   5   0  10       35.79       34.00      2.51 o 
   6   0  10      439.11      433.71      9.36 o 
   7   0  10        2.84        4.37      0.87 o 
  -7   1  10       30.84       32.61      0.64 o 
  -6   1  10      112.16      111.72      1.39 o 
  -5   1  10       80.25       77.89      0.96 o 
  -4   1  10      594.81      593.10      9.51 o 
  -3   1  10      345.41      351.86      6.16 o 
  -2   1  10     1289.97     1437.53     37.15 o 
  -1   1  10      277.13      292.18      8.07 o 
   0   1  10      235.74      251.47      7.04 o 
   1   1  10      468.97      460.44     28.83 o 
   2   1  10     1105.83     1137.84     21.86 o 
   3   1  10      495.53      508.25     10.15 o 
   4   1  10      306.79      286.00      7.17 o 
   5   1  10     1099.74     1070.25     17.21 o 
   6   1  10        3.88        5.02      0.49 o 
   7   1  10        1.93        3.45      0.87 o 
  -7   2  10      178.89      182.15      2.36 o 
  -6   2  10        1.27        1.63      0.29 o 
  -5   2  10      905.94      875.22      7.35 o 
  -4   2  10        1.01        1.87      0.46 o 
  -3   2  10      137.33      130.57      6.38 o 
  -2   2  10     1917.85     1934.17     37.99 o 
  -1   2  10     2010.65     1964.92    129.75 o 
   0   2  10       27.55       25.33      1.07 o 
   1   2  10      270.12      276.49      5.40 o 
   2   2  10      102.65       92.14      2.22 o 
   3   2  10      233.45      206.03      5.31 o 
   4   2  10       29.56       27.30      0.99 o 
   5   2  10       15.84       22.62      1.20 o 
   6   2  10       54.44       52.66      1.01 o 
   7   2  10      275.42      291.65      6.10 o 
  -7   3  10        5.93        6.80      0.42 o 
  -6   3  10      192.35      202.24      2.48 o 
  -5   3  10      332.50      336.61      2.93 o 
  -4   3  10        3.06        2.64      0.48 o 
  -3   3  10        2.90        4.87      0.74 o 
  -2   3  10       60.97       65.85      1.70 o 
  -1   3  10      203.20      198.85      4.37 o 
   0   3  10        1.82        1.67      0.34 o 
   1   3  10       50.28       51.70      2.13 o 
   2   3  10        0.04        0.08      0.36 o 
   3   3  10        8.52        6.63      0.80 o 
   4   3  10       58.95       54.30      1.13 o 
   5   3  10       62.80       49.33      0.98 o 
   6   3  10       18.10       17.59      0.48 o 
   7   3  10        9.27       14.03      1.30 o 
  -7   4  10      353.22      390.69      7.06 o 
  -6   4  10      303.51      303.55      3.08 o 
  -5   4  10        2.04        2.16      0.25 o 
  -4   4  10       40.22       40.02      0.80 o 
  -3   4  10        6.09        7.74      0.70 o 
  -2   4  10       19.90       16.89      0.97 o 
  -1   4  10     1410.73     1355.31     32.82 o 
   0   4  10      160.84      153.31      4.03 o 
   1   4  10       32.98       27.93      2.38 o 
   2   4  10       32.22       42.02      2.98 o 
   3   4  10      251.52      255.43      4.74 o 
   4   4  10       34.15       46.74      1.02 o 
   5   4  10       81.48       65.72      0.99 o 
   6   4  10       88.36       82.32      1.33 o 
  -6   5  10        0.02       -0.13      0.23 o 
  -5   5  10       15.62       15.83      0.71 o 
  -4   5  10        0.01        0.71      0.39 o 
  -3   5  10        4.12        4.88      0.47 o 
  -2   5  10        4.57        2.07      0.35 o 
  -1   5  10       19.02       19.63      0.73 o 
   0   5  10      319.67      309.49      6.04 o 
   1   5  10      126.16      128.10      3.80 o 
   2   5  10        6.76        6.11      0.83 o 
   3   5  10      144.71      147.57      2.12 o 
   4   5  10      134.78      105.87      1.32 o 
   5   5  10        7.50        5.56      0.32 o 
   6   5  10      102.19       98.43      1.48 o 
  -6   6  10        3.71        3.26      0.29 o 
  -5   6  10       30.87       32.17      0.68 o 
  -4   6  10        2.18        2.44      0.28 o 
  -3   6  10        6.28        5.28      0.32 o 
  -2   6  10        0.21        1.16      0.40 o 
  -1   6  10        0.04        0.50      0.27 o 
   0   6  10     1594.74     1586.74     33.80 o 
   1   6  10      421.28      409.56      5.82 o 
   2   6  10        0.45        0.81      0.38 o 
   3   6  10        4.87        2.42      0.36 o 
   4   6  10      126.44      109.08      1.70 o 
   5   6  10       83.82       87.40      1.31 o 
   6   6  10       12.13       14.39      1.12 o 
  -5   7  10      109.25      103.89      2.98 o 
  -4   7  10      294.25      284.19      5.11 o 
  -3   7  10       27.18       23.61      0.70 o 
  -2   7  10        2.81        5.25      0.84 o 
  -1   7  10        7.35        9.31      1.15 o 
   0   7  10      100.39       94.44      1.97 o 
   1   7  10      343.90      357.39      6.75 o 
   2   7  10      360.38      350.88      4.95 o 
   3   7  10       57.01       54.00      1.13 o 
   4   7  10       15.25       15.93      0.54 o 
   5   7  10       16.29       16.62      0.58 o 
  -3   8  10        0.67        2.81      0.44 o 
  -2   8  10       18.69       19.59      0.92 o 
  -1   8  10       35.67       36.95      2.70 o 
   0   8  10        3.03        4.38      0.54 o 
   1   8  10       85.46       91.57      2.09 o 
   2   8  10      157.83      168.58      3.89 o 
   3   8  10      360.23      364.27      6.04 o 
  -2   9  10        3.92        3.79      0.37 o 
  -1   9  10       22.38       23.04      1.53 o 
   0   9  10        0.98        0.54      0.29 o 
   1   9  10       73.83       75.98      3.00 o 
   2   9  10       10.80       10.15      1.02 o 
  -7   1  11        0.71        1.24      0.37 o 
  -6   1  11       22.10       21.61      0.54 o 
  -5   1  11       11.55       10.74      0.43 o 
  -4   1  11      151.38      151.24      2.08 o 
  -3   1  11       34.49       31.55      1.21 o 
  -2   1  11       21.18       25.96      0.70 o 
  -1   1  11      198.23      191.40      4.70 o 
   0   1  11       95.62       98.03      2.69 o 
   1   1  11        4.28        3.12      0.65 o 
   2   1  11       15.08       17.42      0.83 o 
   3   1  11      584.11      541.87     10.83 o 
   4   1  11      215.08      209.07      3.88 o 
   5   1  11      858.14      820.37     14.89 o 
   6   1  11        0.35        1.65      0.35 o 
   7   1  11       39.65       46.44      1.61 o 
  -7   2  11       74.28       76.19      1.43 o 
  -6   2  11      206.23      213.48      2.37 o 
  -5   2  11      310.19      311.34      3.01 o 
  -4   2  11      454.28      451.54      4.47 o 
  -3   2  11      300.98      343.31     10.13 o 
  -2   2  11      336.58      337.04     12.95 o 
  -1   2  11        0.03        0.50      0.26 o 
   0   2  11      642.16      662.06     14.75 o 
   1   2  11       42.57       42.07      2.70 o 
   2   2  11        1.67        1.69      0.64 o 
   3   2  11       21.37       20.42      1.14 o 
   4   2  11      118.63      109.54      1.92 o 
   5   2  11        1.59        2.05      0.31 o 
   6   2  11       85.50       91.28      1.32 o 
   7   2  11        0.39        0.39      0.56 o 
  -7   3  11       11.22        9.76      0.38 o 
  -6   3  11       71.36       74.38      1.25 o 
  -5   3  11        1.95        2.77      0.26 o 
  -4   3  11       59.71       60.18      0.95 o 
  -3   3  11       11.57       11.56      0.70 o 
  -2   3  11        6.32        5.42      0.50 o 
  -1   3  11       16.69       16.36      1.21 o 
   0   3  11      118.78      119.91      2.34 o 
   1   3  11        0.09        1.88      1.72 o 
   2   3  11      150.58      145.76      4.81 o 
   3   3  11      427.70      430.97     10.35 o 
   4   3  11        9.14       10.19      0.68 o 
   5   3  11      606.75      530.08      6.35 o 
   6   3  11       44.39       47.17      0.77 o 
   7   3  11       71.07       94.91      2.25 o 
  -7   4  11        0.05        0.83      0.29 o 
  -6   4  11       42.00       48.36      1.10 o 
  -5   4  11       45.25       45.08      0.79 o 
  -4   4  11      113.36      114.36      1.63 o 
  -3   4  11       97.05       94.60      1.66 o 
  -2   4  11        2.23        2.82      0.47 o 
  -1   4  11       14.50       15.32      0.72 o 
   0   4  11       81.90       86.95      3.46 o 
   1   4  11      193.71      194.57      9.16 o 
   2   4  11       49.41       43.02      3.10 o 
   3   4  11        8.91        8.54      0.48 o 
   4   4  11       21.09       19.33      0.59 o 
   5   4  11      122.80      107.53      1.39 o 
   6   4  11      122.84      112.33      1.39 o 
   7   4  11      101.27      134.58      4.59 o 
  -6   5  11       17.57       18.72      0.55 o 
  -5   5  11        2.45        2.52      0.30 o 
  -4   5  11      130.55      122.96      1.49 o 
  -3   5  11      502.86      483.57      6.06 o 
  -2   5  11       14.61       21.30      0.72 o 
  -1   5  11      493.95      476.15      9.03 o 
   0   5  11      574.41      540.16     10.20 o 
   1   5  11      669.67      653.85      7.94 o 
   2   5  11       19.89       17.70      0.80 o 
   3   5  11       52.34       58.81      1.25 o 
   4   5  11        3.98        2.93      0.31 o 
   5   5  11        6.25        5.73      0.32 o 
   6   5  11       99.98      103.26      1.36 o 
  -6   6  11       39.53       37.63      1.44 o 
  -5   6  11       29.20       23.66      1.27 o 
  -4   6  11        0.00        0.38      0.27 o 
  -3   6  11       52.67       48.04      1.05 o 
  -2   6  11        3.15        1.51      0.42 o 
  -1   6  11      188.74      180.77      6.66 o 
   0   6  11       15.10       18.08      1.06 o 
   1   6  11       15.91       17.17      0.82 o 
   2   6  11        5.56        5.85      0.46 o 
   3   6  11        5.94        4.41      0.41 o 
   4   6  11       74.59       72.75      1.26 o 
   5   6  11        0.29        0.59      0.19 o 
   6   6  11      125.89      145.53      4.84 o 
  -5   7  11        0.55        0.05      0.55 o 
  -4   7  11       23.62       26.75      0.85 o 
  -3   7  11       52.19       50.83      1.23 o 
  -2   7  11       36.51       31.79      0.96 o 
  -1   7  11        4.91        5.19      0.66 o 
   0   7  11        1.23        2.53      0.41 o 
   1   7  11        2.39        2.59      0.47 o 
   2   7  11       78.62       82.55      1.39 o 
   3   7  11       22.62       24.15      0.63 o 
   4   7  11       15.55       18.28      0.55 o 
   5   7  11        0.59        3.72      0.67 o 
  -3   8  11       18.84       18.65      1.02 o 
  -2   8  11        0.39        0.42      0.34 o 
  -1   8  11       81.34       83.34      2.25 o 
   0   8  11       85.49       87.04      1.71 o 
   1   8  11        3.86        4.19      1.20 o 
   2   8  11        0.19        0.67      0.49 o 
   3   8  11        0.46        0.56      0.34 o 
   4   8  11       35.77       50.76      2.43 o 
  -2   9  11       29.45       28.73      0.82 o 
  -1   9  11       23.51       26.88      1.74 o 
   0   9  11       13.95       17.95      0.98 o 
   1   9  11        8.80       10.54      1.55 o 
   2   9  11       11.16        8.38      0.89 o 
  -7   0  12       33.77       39.42      1.26 o 
  -6   0  12        1.26        1.17      0.34 o 
  -5   0  12      589.93      579.79      8.46 o 
  -4   0  12       10.08       11.96      0.79 o 
  -3   0  12       53.36       43.66      2.83 o 
  -2   0  12      577.80      605.95     14.10 o 
  -1   0  12       10.88        7.24      1.14 o 
   0   0  12     2258.48     2198.05    107.04 o 
   1   0  12     3612.76     3767.13    167.66 o 
   2   0  12      154.73      164.72      5.27 o 
   3   0  12      812.18      838.84     23.30 o 
   4   0  12     4897.16     4409.99    160.29 o 
   5   0  12      897.65      829.53     55.84 o 
   6   0  12        0.19        0.57      0.45 o 
   7   0  12       47.42       66.14      2.83 o 
  -7   1  12       29.05       26.89      0.63 o 
  -6   1  12       22.95       26.70      0.56 o 
  -5   1  12      474.06      470.68      4.76 o 
  -4   1  12       53.86       53.74      1.30 o 
  -3   1  12      130.64      126.62      4.17 o 
  -2   1  12        2.14        3.82      0.33 o 
  -1   1  12      900.51      944.27     14.28 o 
   0   1  12        1.32        4.02      0.55 o 
   1   1  12      413.80      428.49     11.15 o 
   2   1  12       25.78       28.83      1.46 o 
   3   1  12       80.46       80.65      2.21 o 
   4   1  12      135.67      123.80      2.14 o 
   5   1  12      738.19      714.46      9.81 o 
   6   1  12        1.40        3.36      0.58 o 
   7   1  12       94.45      104.94      2.08 o 
  -7   2  12       17.46       18.33      0.52 o 
  -6   2  12      103.15      100.66      1.34 o 
  -5   2  12        5.45        5.00      0.28 o 
  -4   2  12      372.07      374.81      3.79 o 
  -3   2  12      729.19      746.81     17.58 o 
  -2   2  12      127.19      119.85      2.33 o 
  -1   2  12       56.10       54.64      1.21 o 
   0   2  12       81.29       75.73      2.28 o 
   1   2  12      122.98      119.36      3.25 o 
   2   2  12       96.21      102.73      3.03 o 
   3   2  12      197.77      198.58      3.71 o 
   4   2  12        0.30        1.10      0.30 o 
   5   2  12      246.85      275.13      3.71 o 
   6   2  12       29.21       30.64      0.65 o 
   7   2  12       32.54       37.63      0.99 o 
  -7   3  12        1.43        0.37      0.67 o 
  -6   3  12       83.80       80.40      1.03 o 
  -5   3  12       53.09       56.59      0.74 o 
  -4   3  12        9.74        8.36      0.47 o 
  -3   3  12       67.53       60.66      1.50 o 
  -2   3  12      620.25      587.91     24.04 o 
  -1   3  12       98.72      104.80      3.29 o 
   0   3  12      205.59      213.64      4.33 o 
   1   3  12     1066.30      990.74     65.00 o 
   2   3  12       61.11       51.63      2.31 o 
   3   3  12        3.33        1.54      0.26 o 
   4   3  12       55.18       45.37      0.93 o 
   5   3  12       38.01       43.90      0.91 o 
   6   3  12      291.51      299.28      3.49 o 
   7   3  12        7.43       10.47      1.04 o 
  -6   4  12       23.80       25.37      0.58 o 
  -5   4  12        4.39        3.61      0.33 o 
  -4   4  12      332.17      331.57      3.26 o 
  -3   4  12      182.35      155.97      2.58 o 
  -2   4  12       64.96       75.77      1.86 o 
  -1   4  12        2.91        2.60      0.39 o 
   0   4  12       22.89       26.38      0.94 o 
   1   4  12       23.59       22.45      1.17 o 
   2   4  12       90.99       87.55      1.47 o 
   3   4  12        0.11        0.35      0.32 o 
   4   4  12       40.01       23.87      0.59 o 
   5   4  12        0.20        0.86      0.19 o 
   6   4  12       31.56       34.54      0.61 o 
  -6   5  12       42.08       44.76      1.05 o 
  -5   5  12       52.05       55.81      1.32 o 
  -4   5  12        8.58        7.44      0.42 o 
  -3   5  12      119.16      113.82      1.35 o 
  -2   5  12      250.81      249.57      3.96 o 
  -1   5  12      578.64      555.71      8.60 o 
   0   5  12       61.48       59.25      2.14 o 
   1   5  12     2431.36     2381.15     27.80 o 
   2   5  12      129.04      127.43      2.04 o 
   3   5  12       82.52       71.08      1.46 o 
   4   5  12        7.73        6.41      0.33 o 
   5   5  12        0.05        0.16      0.19 o 
   6   5  12       44.08       41.06      1.96 o 
  -5   6  12      272.03      270.08      4.97 o 
  -4   6  12      235.51      230.49      3.27 o 
  -3   6  12      383.76      335.55      4.74 o 
  -2   6  12       90.74       79.22      1.97 o 
  -1   6  12      109.11      108.58      2.12 o 
   0   6  12      411.17      414.89      8.16 o 
   1   6  12       48.51       47.20      1.73 o 
   2   6  12       48.02       49.32      0.96 o 
   3   6  12       12.20       13.90      0.53 o 
   4   6  12       58.80       57.19      1.00 o 
   5   6  12       26.90       32.52      0.56 o 
  -4   7  12        0.07        0.65      0.41 o 
  -3   7  12       13.90        9.38      0.71 o 
  -2   7  12        5.84        5.54      0.52 o 
  -1   7  12      108.07      103.64      2.75 o 
   0   7  12      320.43      295.39      5.54 o 
   1   7  12        0.64        1.01      0.34 o 
   2   7  12       91.54       97.81      1.81 o 
   3   7  12       29.35       30.08      0.79 o 
   4   7  12       14.12       17.88      0.53 o 
  -3   8  12       10.62       12.85      0.82 o 
  -2   8  12      168.59      173.79      3.06 o 
  -1   8  12       33.50       35.87      1.07 o 
   0   8  12       60.00       64.82      3.36 o 
   1   8  12       98.74      107.82      3.02 o 
   2   8  12      197.97      216.49      5.42 o 
   3   8  12      246.60      289.01      6.74 o 
  -1   9  12      158.44      177.01      3.93 o 
   1   9  12        6.09        6.13      0.79 o 
  -7   1  13       20.79       24.13      0.94 o 
  -6   1  13       58.42       65.77      0.98 o 
  -5   1  13      110.52      112.53      1.30 o 
  -4   1  13       22.37       20.56      0.73 o 
  -3   1  13        6.25        7.22      0.57 o 
  -2   1  13        0.05        0.23      0.23 o 
  -1   1  13      225.45      223.74      3.32 o 
   0   1  13      641.78      671.91     15.08 o 
   1   1  13      359.62      360.24      7.43 o 
   2   1  13      321.92      322.05      6.75 o 
   3   1  13       87.84       83.30      1.75 o 
   4   1  13      225.54      219.50      3.16 o 
   5   1  13       10.77       11.67      0.54 o 
   6   1  13        3.40        2.60      0.32 o 
   7   1  13        0.04        0.56      0.46 o 
  -7   2  13      311.29      341.21     10.03 o 
  -6   2  13      216.12      215.98      2.48 o 
  -5   2  13        3.31        3.70      0.28 o 
  -4   2  13       87.81       91.46      1.31 o 
  -3   2  13      135.01      130.80      2.38 o 
  -2   2  13        4.99        6.34      0.90 o 
  -1   2  13      255.38      241.00      4.00 o 
   0   2  13       97.20       95.27      2.19 o 
   1   2  13      429.83      433.86     10.04 o 
   2   2  13       45.98       40.71      1.65 o 
   3   2  13       30.00       25.00      0.60 o 
   4   2  13      158.59      141.86      2.22 o 
   5   2  13      319.67      304.35      4.05 o 
   6   2  13        9.85        8.46      0.36 o 
   7   2  13       69.85       79.88      2.17 o 
  -6   3  13       50.32       55.47      1.04 o 
  -5   3  13       34.70       34.38      0.67 o 
  -4   3  13        3.47        4.62      0.30 o 
  -3   3  13        7.25       10.15      0.70 o 
  -2   3  13        0.11        0.99      0.22 o 
  -1   3  13        0.95        0.71      0.29 o 
   0   3  13      130.49      131.82      3.82 o 
   1   3  13        0.48        2.30      1.18 o 
   2   3  13      457.49      443.65      7.25 o 
   3   3  13      154.01      143.30      1.81 o 
   4   3  13      117.94       87.99      1.64 o 
   5   3  13       51.38       49.22      0.83 o 
   6   3  13      141.95      148.31      1.86 o 
  -6   4  13        3.39        2.42      0.37 o 
  -5   4  13        0.15        0.42      0.26 o 
  -4   4  13        2.46        2.40      0.28 o 
  -3   4  13      666.36      642.34      7.92 o 
  -2   4  13      966.96      913.34     12.94 o 
  -1   4  13      331.56      322.42      5.22 o 
   0   4  13      548.48      526.14     13.32 o 
   1   4  13      935.24      922.10     12.10 o 
   2   4  13       58.59       55.92      1.18 o 
   3   4  13       83.32       72.03      1.08 o 
   4   4  13      122.99       99.49      1.51 o 
   5   4  13      413.37      423.27      4.11 o 
   6   4  13        1.80        2.20      0.19 o 
  -6   5  13        3.66        2.95      0.57 o 
  -5   5  13        6.48        7.65      0.77 o 
  -4   5  13       45.99       45.78      0.74 o 
  -3   5  13        7.11        4.63      0.37 o 
  -2   5  13      151.48      134.75      2.40 o 
  -1   5  13       59.26       59.15      1.30 o 
   0   5  13      385.50      368.24      6.47 o 
   1   5  13      432.84      441.69      6.86 o 
   2   5  13      128.46      138.26      2.15 o 
   3   5  13        6.28        5.56      0.35 o 
   4   5  13      190.03      176.54      1.93 o 
   5   5  13       94.11       89.02      1.05 o 
   6   5  13        7.23        8.61      0.64 o 
  -5   6  13        2.76        0.74      0.60 o 
  -4   6  13      171.83      162.19      2.66 o 
  -3   6  13       40.65       41.13      0.92 o 
  -2   6  13        4.68        2.87      0.46 o 
  -1   6  13      871.68      826.83     25.19 o 
   0   6  13      151.43      143.52      5.41 o 
   1   6  13       10.14       11.98      0.64 o 
   2   6  13        3.54        3.04      0.31 o 
   3   6  13        1.53        0.32      0.24 o 
   4   6  13        0.08        0.55      0.23 o 
   5   6  13       22.31       26.98      1.04 o 
  -4   7  13       71.37       68.33      2.18 o 
  -3   7  13        0.44        2.44      0.69 o 
  -2   7  13       56.83       55.82      2.28 o 
  -1   7  13       54.77       56.55      3.06 o 
   0   7  13       77.73       66.25      2.53 o 
   1   7  13      326.53      327.05      5.20 o 
   2   7  13      174.93      167.01      2.70 o 
   3   7  13      103.73      110.71      1.55 o 
   4   7  13        1.42        0.68      0.35 o 
  -2   8  13        1.64        1.21      0.32 o 
  -1   8  13      259.59      247.49      5.29 o 
   0   8  13       30.80       31.26      1.74 o 
   1   8  13       55.28       57.24      1.42 o 
   2   8  13       96.88      101.63      2.55 o 
   3   8  13      174.73      170.94      5.66 o 
  -6   0  14      206.31      211.69      3.10 o 
  -5   0  14     1244.39     1292.93     18.37 o 
  -4   0  14     1188.42     1217.58     17.22 o 
  -3   0  14      368.56      388.59      8.16 o 
  -2   0  14        5.42        5.33      2.01 o 
  -1   0  14      474.25      490.65     11.70 o 
   0   0  14       88.78       95.90      3.48 o 
   1   0  14       11.64       11.52      1.09 o 
   2   0  14       13.70       18.13      1.33 o 
   3   0  14      300.18      299.71      5.37 o 
   4   0  14       69.84       62.74      2.39 o 
   5   0  14      585.54      563.54     22.25 o 
   6   0  14        0.29        0.18      0.30 o 
   7   0  14       13.53       12.78      1.07 o 
  -7   1  14       75.60       86.94      3.10 o 
  -6   1  14      175.74      187.10      2.47 o 
  -5   1  14      127.87      137.96      1.48 o 
  -4   1  14       62.09       64.53      1.24 o 
  -3   1  14      190.87      176.66      2.33 o 
  -2   1  14      543.49      555.04      6.57 o 
  -1   1  14       18.07       22.94      0.77 o 
   0   1  14        6.29        8.87      0.81 o 
   1   1  14       26.05       29.42      1.16 o 
   2   1  14        1.07        0.68      0.32 o 
   3   1  14       53.43       51.60      0.97 o 
   4   1  14      647.13      643.89      8.48 o 
   5   1  14       73.51       69.13      1.11 o 
   6   1  14       73.36       72.36      1.17 o 
   7   1  14       22.11       28.98      1.09 o 
  -6   2  14      224.11      226.38      3.68 o 
  -5   2  14      270.38      272.83      2.77 o 
  -4   2  14       97.15       99.15      1.25 o 
  -3   2  14       19.76       18.05      0.74 o 
  -2   2  14      152.24      155.79      3.62 o 
  -1   2  14        1.46        1.34      0.27 o 
   0   2  14       96.62       92.97      2.19 o 
   1   2  14      215.87      213.56      7.46 o 
   2   2  14      400.73      386.68      6.35 o 
   3   2  14        4.95        5.94      0.34 o 
   4   2  14       18.22       18.42      0.56 o 
   5   2  14       62.83       68.65      1.11 o 
   6   2  14       43.04       47.99      0.83 o 
   7   2  14      195.62      269.41      8.49 o 
  -6   3  14       11.07        8.32      0.55 o 
  -5   3  14       35.91       36.85      0.68 o 
  -4   3  14       39.29       36.38      0.68 o 
  -3   3  14      298.49      288.19      5.12 o 
  -2   3  14        0.23        1.38      0.28 o 
  -1   3  14      340.53      320.09      4.00 o 
   0   3  14       10.20        9.64      0.73 o 
   1   3  14       37.70       38.82      1.30 o 
   2   3  14        0.18        0.22      0.30 o 
   3   3  14      184.86      171.71      2.17 o 
   4   3  14       17.87        9.07      0.38 o 
   5   3  14       98.57      101.74      1.46 o 
   6   3  14       12.76       14.44      0.45 o 
  -6   4  14      226.43      243.72      6.03 o 
  -5   4  14        4.06        1.92      0.44 o 
  -4   4  14       57.15       57.36      0.87 o 
  -3   4  14      332.97      333.65      3.92 o 
  -2   4  14      989.82      968.01     12.28 o 
  -1   4  14      403.76      392.53      6.25 o 
   0   4  14      796.82      768.50     10.91 o 
   1   4  14       16.88       16.70      1.10 o 
   2   4  14      307.79      296.40      4.24 o 
   3   4  14      198.93      167.04      2.09 o 
   4   4  14        2.07        3.64      0.26 o 
   5   4  14        2.79        3.10      0.23 o 
   6   4  14      142.20      179.56      4.24 o 
  -5   5  14        0.24       -0.47      0.57 o 
  -4   5  14       41.27       39.83      1.68 o 
  -3   5  14      175.27      171.83      2.22 o 
  -2   5  14       55.39       45.92      1.01 o 
  -1   5  14      178.89      184.30      3.68 o 
   0   5  14       62.97       61.36      1.37 o 
   1   5  14      144.94      138.55      2.29 o 
   2   5  14       69.12       71.03      1.17 o 
   3   5  14        2.54        6.82      0.39 o 
   4   5  14       51.92       50.42      0.87 o 
   5   5  14       31.88       29.81      0.54 o 
  -5   6  14       24.11       29.47      1.29 o 
  -4   6  14       56.34       48.14      1.05 o 
  -3   6  14        1.80        0.97      0.30 o 
  -2   6  14        0.35        0.65      0.27 o 
  -1   6  14      253.66      224.86     12.01 o 
   0   6  14      467.18      455.90      7.78 o 
   1   6  14        0.00        0.18      0.30 o 
   2   6  14        0.27        0.42      0.34 o 
   3   6  14        7.32        7.70      0.45 o 
   4   6  14       24.59       27.78      0.81 o 
   5   6  14        3.55        0.97      0.45 o 
  -4   7  14        6.79        4.09      0.62 o 
  -3   7  14      148.06      132.42      2.78 o 
  -2   7  14       25.00       23.72      1.39 o 
  -1   7  14        5.04        3.63      0.55 o 
   0   7  14        3.27        3.58      0.54 o 
   1   7  14       65.58       72.37      1.49 o 
   2   7  14       39.89       45.62      1.04 o 
   3   7  14        0.61        0.12      0.26 o 
   4   7  14       96.68      110.88      3.85 o 
  -2   8  14        2.54        1.79      0.55 o 
  -1   8  14      154.34      140.90      6.99 o 
   0   8  14        9.05        3.76      0.50 o 
   1   8  14        1.04        1.59      0.38 o 
   2   8  14        0.01        0.22      0.45 o 
  -6   1  15      110.11      115.70      2.41 o 
  -5   1  15        4.94        6.28      0.40 o 
  -4   1  15       11.97       14.09      0.68 o 
  -3   1  15       82.01       79.32      3.54 o 
  -2   1  15      132.88      129.52      1.92 o 
  -1   1  15      144.65      145.81      1.97 o 
   0   1  15       14.06       15.18      0.59 o 
   1   1  15      355.14      332.99      5.75 o 
   2   1  15       94.38       85.57      1.33 o 
   3   1  15      233.46      226.82      3.28 o 
   4   1  15       44.83       49.31      0.92 o 
   5   1  15      207.76      206.07      3.22 o 
   6   1  15       78.99       92.49      1.38 o 
  -6   2  15      103.84      107.18      4.24 o 
  -5   2  15      172.15      184.17      2.36 o 
  -4   2  15        9.33        9.67      0.54 o 
  -3   2  15        9.87        8.06      0.73 o 
  -2   2  15      166.68      164.13      1.94 o 
  -1   2  15      122.00      116.40      1.90 o 
   0   2  15      127.80      121.83      1.86 o 
   1   2  15      643.26      616.52     10.13 o 
   2   2  15      358.36      345.49      4.36 o 
   3   2  15      118.99      120.34      1.70 o 
   4   2  15     1010.95      964.13     10.66 o 
   5   2  15       15.93       15.77      0.53 o 
   6   2  15       17.30       22.13      0.52 o 
  -5   3  15        3.06        3.72      0.32 o 
  -4   3  15       26.39       23.84      0.77 o 
  -3   3  15      389.30      354.25      5.07 o 
  -2   3  15      340.92      342.35      4.66 o 
  -1   3  15      220.44      214.46      2.94 o 
   0   3  15       13.51       14.77      0.78 o 
   1   3  15      307.19      303.55      6.90 o 
   2   3  15      156.07      146.84      2.55 o 
   3   3  15        0.02        0.19      0.25 o 
   4   3  15        3.82        4.50      0.27 o 
   5   3  15      213.13      209.81      2.60 o 
   6   3  15      457.06      536.01      6.93 o 
  -6   4  15       13.15       13.30      0.89 o 
  -5   4  15       49.08       48.35      1.91 o 
  -4   4  15       66.85       67.48      1.25 o 
  -3   4  15       22.99       19.00      0.63 o 
  -2   4  15       19.83       23.12      0.66 o 
  -1   4  15      160.71      152.77      2.57 o 
   0   4  15        5.16        4.09      0.49 o 
   1   4  15      262.30      258.93      4.81 o 
   2   4  15        9.34        6.84      0.43 o 
   3   4  15        0.81        0.37      0.23 o 
   4   4  15        0.21        0.62      0.21 o 
   5   4  15        1.83        1.66      0.21 o 
   6   4  15       15.43       17.18      0.79 o 
  -5   5  15       20.94       27.81      1.34 o 
  -4   5  15        0.37        0.36      0.31 o 
  -3   5  15        3.76        2.73      0.32 o 
  -2   5  15      148.47      148.62      2.24 o 
  -1   5  15      242.83      238.43     13.29 o 
   0   5  15       49.22       49.41      1.17 o 
   1   5  15       26.37       24.38      0.86 o 
   2   5  15       36.17       32.55      0.74 o 
   3   5  15      206.23      206.28      2.53 o 
   4   5  15       11.30       11.17      0.43 o 
   5   5  15       71.95       72.92      1.80 o 
  -4   6  15       33.89       33.92      0.81 o 
  -3   6  15       60.09       66.07      1.38 o 
  -2   6  15       54.03       52.77      2.23 o 
  -1   6  15        1.87        1.79      0.57 o 
   0   6  15        0.61        0.58      0.30 o 
   1   6  15       18.43       17.86      0.66 o 
   2   6  15       36.85       41.59      1.03 o 
   3   6  15        2.20        4.57      0.34 o 
   4   6  15        9.26       18.72      0.61 o 
  -3   7  15        0.01        0.40      0.66 o 
  -2   7  15       18.20       23.35      0.96 o 
  -1   7  15      317.30      306.05      8.56 o 
   0   7  15      152.46      151.91      4.64 o 
   1   7  15       81.69       85.61      1.82 o 
   2   7  15       51.36       55.51      1.13 o 
   3   7  15      128.93      124.09      4.37 o 
   0   8  15       51.62       40.36      1.86 o 
   1   8  15        0.88        1.41      0.50 o 
  -5   0  16       24.04       28.89      0.93 o 
  -4   0  16      166.12      172.10      3.51 o 
  -3   0  16       65.58       67.18      2.51 o 
  -2   0  16      180.81      177.88      3.74 o 
  -1   0  16       13.56       14.51      0.79 o 
   0   0  16      234.32      240.72      5.33 o 
   1   0  16      431.00      437.97      8.16 o 
   2   0  16      609.76      607.38     11.80 o 
   3   0  16     1238.38     1215.35     22.05 o 
   4   0  16        3.67        3.89      0.55 o 
   5   0  16       23.90       22.80      1.04 o 
   6   0  16      140.29      165.00      3.10 o 
  -6   1  16      131.71      137.22      3.75 o 
  -5   1  16      388.12      385.02      4.47 o 
  -4   1  16        0.82        0.91      0.56 o 
  -3   1  16       15.84       16.45      0.71 o 
  -2   1  16       70.07       67.81      1.19 o 
  -1   1  16      266.94      259.93      3.21 o 
   0   1  16      154.63      155.09      2.27 o 
   1   1  16       10.25       10.07      0.70 o 
   2   1  16        1.15        1.26      0.30 o 
   3   1  16      296.12      289.54      4.78 o 
   4   1  16       35.54       33.95      0.73 o 
   5   1  16       18.52       20.12      0.57 o 
   6   1  16        3.72        4.40      0.34 o 
  -5   2  16       45.85       49.94      0.89 o 
  -4   2  16       15.19       14.58      0.67 o 
  -3   2  16        1.76        2.10      0.45 o 
  -2   2  16      334.16      316.27      4.12 o 
  -1   2  16       89.80       91.77      1.83 o 
   0   2  16        1.47        1.90      0.33 o 
   1   2  16      111.58      104.35      2.40 o 
   2   2  16      135.83      134.21      2.65 o 
   3   2  16       59.57       65.21      1.04 o 
   4   2  16      161.60      184.28      2.34 o 
   5   2  16        8.73        6.02      0.35 o 
   6   2  16        1.73        1.91      0.30 o 
  -5   3  16        9.76        7.87      1.27 o 
  -4   3  16       50.79       49.11      1.04 o 
  -3   3  16      121.32      118.98      1.88 o 
  -2   3  16        0.72        0.93      0.28 o 
  -1   3  16       99.07      100.50      1.64 o 
   0   3  16        0.05        0.89      0.39 o 
   1   3  16      260.59      254.64      8.59 o 
   2   3  16        2.29        1.98      0.44 o 
   3   3  16        6.46        6.83      0.38 o 
   4   3  16        1.80        0.83      0.23 o 
   5   3  16       45.02       52.98      0.90 o 
   6   3  16        5.57       13.29      0.72 o 
  -5   4  16       80.73       86.98      2.65 o 
  -4   4  16      385.52      390.54      4.98 o 
  -3   4  16      323.75      296.35      3.64 o 
  -2   4  16      108.20       93.63      1.55 o 
  -1   4  16      647.87      622.69      7.65 o 
   0   4  16      948.26      909.39     12.39 o 
   1   4  16        7.19        5.93      0.55 o 
   2   4  16       10.37        7.40      0.46 o 
   3   4  16       16.59       18.60      0.53 o 
   4   4  16        4.73        3.78      0.55 o 
   5   4  16      298.36      314.93      3.80 o 
  -5   5  16       12.73       16.74      1.02 o 
  -4   5  16       86.24       83.03      3.00 o 
  -3   5  16      115.33      100.55      1.62 o 
  -2   5  16       15.38       14.12      0.63 o 
  -1   5  16       42.31       43.68      1.96 o 
   0   5  16       38.89       39.89      1.02 o 
   1   5  16       15.36       14.82      0.59 o 
   2   5  16        2.10        3.38      0.38 o 
   3   5  16        3.00        4.19      0.43 o 
   4   5  16       69.58       67.26      1.05 o 
   5   5  16      237.25      240.36      4.64 o 
  -4   6  16       56.98       60.51      1.96 o 
  -3   6  16      155.16      136.33      2.29 o 
  -2   6  16       89.82       90.53      3.15 o 
  -1   6  16        4.57        3.66      0.56 o 
   0   6  16       32.51       39.59      1.86 o 
   1   6  16        3.09        3.08      0.33 o 
   2   6  16       61.15       58.55      1.44 o 
   3   6  16        0.08        0.79      0.27 o 
   4   6  16       17.12       26.02      1.39 o 
  -3   7  16        9.96        7.42      0.67 o 
  -2   7  16       39.22       39.64      1.19 o 
  -1   7  16       19.77       30.49      1.46 o 
   0   7  16       70.42       61.46      1.40 o 
   1   7  16       11.52       11.04      0.77 o 
   2   7  16        6.30        9.77      0.70 o 
  -5   1  17        3.19        3.01      0.32 o 
  -4   1  17      155.72      163.01      2.17 o 
  -3   1  17        0.71        0.89      0.75 o 
  -2   1  17       78.26       80.00      1.15 o 
  -1   1  17       51.51       47.63      1.05 o 
   0   1  17      222.71      216.08      3.33 o 
   1   1  17        1.98        1.80      0.56 o 
   2   1  17       54.32       58.90      1.19 o 
   3   1  17      441.71      445.46      4.90 o 
   4   1  17      207.39      230.66      2.82 o 
   5   1  17        0.27        1.01      0.23 o 
   6   1  17        7.56        7.29      0.65 o 
  -5   2  17       90.27       94.96      1.42 o 
  -4   2  17       40.38       39.96      1.05 o 
  -3   2  17       43.20       39.19      1.11 o 
  -2   2  17      230.40      221.97      2.75 o 
  -1   2  17      126.59      128.81      1.98 o 
   0   2  17      459.30      460.91      6.46 o 
   1   2  17      404.77      406.80      8.74 o 
   2   2  17      299.24      287.20      4.14 o 
   3   2  17      274.20      259.48      2.83 o 
   4   2  17      278.15      276.85      4.74 o 
   5   2  17        8.72        9.51      0.40 o 
   6   2  17        8.16        8.63      0.89 o 
  -5   3  17      143.52      156.89      2.45 o 
  -4   3  17       18.89       17.04      0.74 o 
  -3   3  17      136.86      130.78      2.33 o 
  -2   3  17       39.11       35.16      0.76 o 
  -1   3  17        0.33        0.20      0.24 o 
   0   3  17      401.57      396.64      5.71 o 
   1   3  17      424.12      404.78      6.52 o 
   2   3  17       68.30       66.51      1.32 o 
   3   3  17       18.14       24.04      0.64 o 
   4   3  17      241.40      250.91      3.20 o 
   5   3  17       24.84       28.45      0.52 o 
  -5   4  17       11.75       14.64      0.66 o 
  -4   4  17        3.32        6.17      0.61 o 
  -3   4  17       51.43       39.70      1.02 o 
  -2   4  17       38.20       40.92      0.90 o 
  -1   4  17       35.20       40.01      0.80 o 
   0   4  17      203.38      212.58      3.29 o 
   1   4  17       56.46       56.80      1.95 o 
   2   4  17      270.60      247.70      3.39 o 
   3   4  17       52.40       47.09      0.89 o 
   4   4  17       14.49       16.43      0.44 o 
   5   4  17      272.58      298.39     10.65 o 
  -4   5  17        0.14        0.00      0.31 o 
  -3   5  17      126.85      108.65      1.68 o 
  -2   5  17      211.45      203.31      4.03 o 
  -1   5  17      183.21      181.21      4.04 o 
   0   5  17       11.49       12.84      0.69 o 
   1   5  17       27.57       27.58      1.03 o 
   2   5  17       47.38       40.36      0.93 o 
   3   5  17       33.69       26.59      0.79 o 
   4   5  17       18.78       22.12      0.91 o 
  -3   6  17      141.25      131.11      2.16 o 
  -2   6  17       37.00       36.86      1.71 o 
  -1   6  17       32.99       34.71      1.66 o 
   0   6  17      432.41      440.95     11.94 o 
   1   6  17      132.07      136.59      2.51 o 
   2   6  17        3.19        3.59      0.31 o 
   3   6  17       43.04       54.91      1.42 o 
  -2   7  17       15.82       10.74      0.89 o 
   1   7  17        4.97        7.64      0.94 o 
   2   7  17       21.87       28.78      1.44 o 
  -5   0  18       38.65       38.28      1.46 o 
  -4   0  18      398.62      399.05      7.13 o 
  -3   0  18      107.88      111.07      5.73 o 
  -2   0  18        5.93        5.34      0.43 o 
  -1   0  18      136.54      132.15      2.40 o 
   0   0  18       42.90       47.41      1.70 o 
   1   0  18     1307.66     1306.98     25.22 o 
   2   0  18      337.32      326.11      7.14 o 
   3   0  18      252.73      265.39      6.34 o 
   4   0  18      345.77      344.31      6.75 o 
   5   0  18       36.21       39.49      1.07 o 
  -5   1  18       44.49       47.40      1.46 o 
  -4   1  18       11.96       13.55      0.62 o 
  -3   1  18        8.46        9.90      0.61 o 
  -2   1  18        1.42        1.63      0.35 o 
  -1   1  18       31.29       29.79      0.68 o 
   0   1  18      338.84      333.16      3.58 o 
   1   1  18        9.94       10.90      0.62 o 
   2   1  18       18.03       18.08      0.89 o 
   3   1  18       73.11       73.72      1.26 o 
   4   1  18      302.52      304.96      4.21 o 
   5   1  18       66.48       58.89      0.97 o 
  -5   2  18       19.95       17.74      1.15 o 
  -4   2  18      338.96      340.92      4.37 o 
  -3   2  18        8.78        8.34      0.72 o 
  -2   2  18       39.58       41.17      0.84 o 
  -1   2  18        4.23        3.99      0.30 o 
   0   2  18        0.25        0.81      0.25 o 
   1   2  18      293.48      297.92      5.80 o 
   2   2  18      120.58      120.66      2.42 o 
   3   2  18      176.53      174.40      2.17 o 
   4   2  18      154.81      164.30      2.50 o 
   5   2  18      134.85      148.65      2.24 o 
  -5   3  18       16.78       18.21      0.68 o 
  -4   3  18        5.80        4.97      0.42 o 
  -3   3  18       13.62       14.49      0.72 o 
  -2   3  18      546.91      538.84      5.90 o 
  -1   3  18      230.16      234.51      2.59 o 
   0   3  18       70.35       69.14      1.62 o 
   1   3  18        1.18        1.74      0.36 o 
   2   3  18       22.40       20.13      0.74 o 
   3   3  18        2.48        1.49      0.27 o 
   4   3  18       31.69       31.64      0.70 o 
   5   3  18       27.40       31.13      1.59 o 
  -4   4  18       12.24       11.86      0.70 o 
  -3   4  18        7.10        9.15      0.55 o 
  -2   4  18      116.69      100.09      2.01 o 
  -1   4  18      275.01      275.58      4.06 o 
   0   4  18      518.19      511.79      6.78 o 
   1   4  18       74.24       64.56      1.74 o 
   2   4  18       46.27       40.99      0.94 o 
   3   4  18      113.91      111.93      1.56 o 
   4   4  18       74.10       64.03      1.18 o 
  -4   5  18      281.01      263.23      6.40 o 
  -3   5  18      223.96      218.55      4.07 o 
  -2   5  18      135.95      133.22      2.80 o 
  -1   5  18        0.07       -0.07      0.60 o 
   0   5  18      102.89      112.32      3.25 o 
   1   5  18        8.66        8.06      0.70 o 
   2   5  18        4.75        6.07      0.41 o 
   3   5  18        1.06        1.51      0.25 o 
   4   5  18       20.87       20.86      1.24 o 
  -2   6  18       14.86        9.25      0.94 o 
  -1   6  18        0.66        1.98      0.62 o 
   1   6  18       71.57       72.94      2.73 o 
   2   6  18       33.00       46.24      2.39 o 
   3   6  18       40.24       56.56      2.23 o 
  -5   1  19      133.09      131.02      3.55 o 
  -4   1  19        0.02        0.30      0.29 o 
  -3   1  19       45.80       47.73      1.00 o 
  -2   1  19      147.47      151.83      2.19 o 
  -1   1  19       38.96       38.38      0.75 o 
   0   1  19      129.95      130.67      1.68 o 
   1   1  19       11.36       12.71      0.96 o 
   2   1  19       88.24       92.09      1.94 o 
   3   1  19        1.17        0.97      0.47 o 
   4   1  19       80.64       87.60      1.44 o 
   5   1  19       30.79       36.78      1.26 o 
  -5   2  19       45.21       44.47      1.22 o 
  -4   2  19       72.22       67.80      1.15 o 
  -3   2  19        7.43        6.33      0.60 o 
  -2   2  19        0.37        0.69      0.34 o 
  -1   2  19       93.90       91.30      1.23 o 
   0   2  19      211.35      202.45      2.54 o 
   1   2  19       27.85       29.13      0.89 o 
   2   2  19      132.15      136.98      3.75 o 
   3   2  19      261.82      285.95      4.25 o 
   4   2  19        0.01        0.19      0.25 o 
   5   2  19        0.09        0.79      0.45 o 
  -4   3  19       24.52       23.64      0.63 o 
  -3   3  19       72.30       72.88      1.95 o 
  -2   3  19       40.01       42.00      1.07 o 
  -1   3  19       54.64       59.30      0.99 o 
   0   3  19      108.63      103.14      1.65 o 
   1   3  19      342.03      326.98      4.75 o 
   2   3  19        6.15        4.54      0.61 o 
   3   3  19        0.20        1.00      0.32 o 
   4   3  19       47.31       54.14      1.15 o 
  -4   4  19      322.94      305.58      5.35 o 
  -3   4  19       47.92       39.84      0.86 o 
  -2   4  19      436.56      426.97      6.17 o 
  -1   4  19        0.82        0.39      0.32 o 
   0   4  19       97.73      100.25      1.64 o 
   1   4  19        4.49        4.80      0.42 o 
   2   4  19       41.47       43.00      1.04 o 
   3   4  19       40.58       40.21      0.87 o 
   4   4  19      106.91      127.61      3.45 o 
  -3   5  19      191.77      176.72      3.29 o 
  -2   5  19       98.57       97.51      2.13 o 
   0   5  19       28.67       23.84      1.24 o 
   1   5  19       28.46       33.03      0.87 o 
   2   5  19       39.31       37.86      0.81 o 
   3   5  19       10.93       18.61      0.79 o 
  -4   0  20       18.32       15.90      1.07 o 
  -3   0  20      157.69      166.21      3.20 o 
  -2   0  20       79.50       80.29      1.93 o 
  -1   0  20       93.24       93.04      1.80 o 
   0   0  20      235.67      243.71      3.91 o 
   1   0  20      204.69      224.23      4.18 o 
   2   0  20      395.19      410.39     10.03 o 
  -4   1  20       22.02       18.83      0.67 o 
  -3   1  20       31.87       34.07      0.82 o 
  -2   1  20        1.10        2.67      0.36 o 
  -1   1  20       43.90       40.18      0.74 o 
   0   1  20        2.48        2.58      0.29 o 
   1   1  20      442.98      443.28      5.39 o 
   2   1  20        1.34        1.09      0.46 o 
  -4   2  20        0.21       -0.27      0.27 o 
  -3   2  20        7.96        8.86      0.75 o 
  -2   2  20        2.34        2.74      0.40 o 
  -1   2  20      166.88      169.34      2.15 o 
   0   2  20       60.69       67.68      1.14 o 
   1   2  20      259.52      258.16      4.69 o 
   2   2  20        0.07       -0.01      0.63 o 
   3   2  20       65.65       68.30      2.31 o 
   4   2  20        1.58        2.01      0.57 o 
  -4   3  20        7.07        9.18      0.46 o 
  -3   3  20      121.67      107.93      1.85 o 
  -2   3  20       97.58       99.74      2.16 o 
  -1   3  20       15.79       16.56      0.74 o 
   0   3  20       16.63       15.78      0.58 o 
   1   3  20       27.73       28.31      2.12 o 
   2   3  20       90.39       89.98      1.95 o 
   3   3  20      192.67      178.23      4.64 o 
   4   3  20        0.89        0.76      0.32 o 
  -3   4  20       63.63       61.30      1.46 o 
  -2   4  20        3.99        1.59      0.67 o 
  -1   4  20       63.52       63.88      2.16 o 
   0   4  20      124.10      128.83      2.64 o 
   1   4  20       27.87       27.79      0.82 o 
   2   4  20       37.45       38.08      0.92 o 
   3   4  20       45.02       45.77      1.61 o 
   1   5  20       14.78       11.19      0.67 o 
   2   5  20       30.98       30.14      1.22 o 
  -4   1  21        6.19        4.36      0.34 o 
  -3   1  21        0.58        0.01      0.30 o 
  -2   1  21      257.83      263.95      3.35 o 
  -1   1  21      104.67      103.05      1.59 o 
   0   1  21        0.76        1.58      0.33 o 
   1   1  21      144.34      148.66      2.40 o 
   2   1  21      238.55      250.51      6.38 o 
  -3   2  21        2.81        2.53      0.62 o 
  -2   2  21        0.00       -0.28      0.36 o 
  -1   2  21       22.29       25.76      0.73 o 
   0   2  21      267.78      270.49      3.96 o 
   1   2  21       60.21       59.15      1.52 o 
   2   2  21        5.94        5.74      0.52 o 
   3   2  21       10.16       11.19      1.02 o 
  -3   3  21       53.33       50.73      1.27 o 
  -2   3  21      307.08      309.41      7.60 o 
  -1   3  21      208.25      211.68      3.15 o 
   0   3  21       20.80       22.41      0.90 o 
   1   3  21       28.84       28.08      0.97 o 
   2   3  21      123.61      127.39      3.55 o 
   3   3  21      214.09      245.66      6.03 o 
  -2   4  21       56.92       55.94      1.94 o 
   0   4  21        7.27        9.55      0.97 o 
   1   4  21        0.84        1.64      0.55 o 
   2   4  21       67.81       76.79      2.31 o 
  -3   0  22       22.78       19.20      1.12 o 
  -2   0  22      134.16      139.20      3.82 o 
  -1   0  22       14.73       16.15      0.86 o 
   0   0  22       19.18       21.22      0.92 o 
   1   0  22      135.69      145.70      4.04 o 
  -3   1  22        5.06        4.04      0.60 o 
  -2   1  22      148.23      150.93      2.26 o 
  -1   1  22        0.00        0.35      0.37 o 
   0   1  22      931.80      963.78     12.83 o 
   1   1  22      444.67      475.82      6.53 o 
   2   1  22        4.78        3.47      0.67 o 
  -3   2  22       99.32       92.10      2.58 o 
  -2   2  22       32.03       29.85      1.20 o 
  -1   2  22      268.23      274.45      4.84 o 
   0   2  22      128.65      135.69      2.17 o 
   1   2  22        5.89        5.36      0.49 o 
   2   2  22      446.49      479.42     11.32 o 
  -2   3  22      154.13      146.98      3.85 o 
  -1   3  22       26.24       28.02      0.94 o 
   0   3  22        0.48        1.41      0.55 o 
   1   3  22       26.26       27.61      1.29 o 
   2   3  22        1.27       -0.10      0.45 o 
   0   4  22        9.03        8.43      0.84 o 
  -2   1  23       16.00       15.32      1.58 o 
  -1   1  23        0.01        0.79      0.39 o 
   0   1  23       34.59       35.74      1.07 o 
   1   1  23       42.52       44.93      1.66 o 
   2   1  23        7.40        8.66      0.89 o 
  -1   2  23        0.13        0.31      0.36 o 
   0   2  23       35.34       40.02      1.10 o 
                                                 
